# Supplementary material for: Low temperature modulates natural peel degreening in lemon fruit independently of endogenous ethylene
Source: J Exp Bot. 2020 May 6;71(16):4778–96. doi: 10.1093/jxb/eraa206 (PMC7410192; doi:10.1093/jxb/eraa206)
Supplement: eraa206_suppl_Supplementary-Tables-S3-S11 [file eraa206_suppl_supplementary-tables-s3-s11.xlsx]

## Sheet: Table S3
Supplementary Table S3. Primer sequences used for RT-qPCR analysis.
Gene ID	Symbol	Fw	Rv
Ciclev10022121m.g	ClCHYb1	AGAGCTCTATGGCACGCTTCA	GCTGGTGATGAGACTGCAAAA
Ciclev10011841m.g	ClPSY1	GCACCCGGCTAGCATATCT	GAGGTGCAACTTAGGGGTGA
Ciclev10031731m.g	ClPPH	CCCCCGTCATTTAGAGAACA	TTGGGAAACTACCTGCATCC
Ciclev10027504m.g	ClbHLH25	CAACTTTGACGCTCAATCCA	CAAGACGTTGCAACTGAGGA
Ciclev10021103m.g	ClCLH1	ATCATCTCCATCCTCACCAC	CTGAGGAGCAACAACGATGA
Ciclev10028245m.g	ClLCYb2a	GTGATCATCATTGGCACTGGA	AAGTCATCGGCCAAGTTTTG
Ciclev10016280m.g	ClLHCB2	CTTCTCTGAAGGTGGCCTTG	CAAGTGGGTCAAAAGCACCAC
Ciclev10014639m.g	ClNCED5	ACCCACGTGTCCAAATTAGC	ACTTGCGCTTCCGTTTCC
Ciclev10032575m.g	ClERF114	CCGCTACAACTTCACAGCAA	GAGACGACGTCGCAGAAGA
Ciclev10009593m.g	ClERF3	GAAACAGCTGAAGACGCTGC	AGGCCATGTAGCACCTATGC

## Sheet: Table S4
Supplementary Table S4. RPKM values and annotation of DEGs that exclusively responded to ethylene treatment. Orange shading indicates the up-regulated genes while yellow shading indicates down-regulated genes.
Gene ID	Annotation	Control	Ethylene	Ethylene vs. Control	FDR		25ºC	15ºC	5ºC vs. 25ºC	FDR		25ºC	15ºC	15ºC vs. 25ºC	FDR
Ciclev10031951m.g	O-methyltransferase 1	0.0243773	36.0401	290.569	5.39612e-92		0	0.0449006	1.44901	1		0	0	1	0.846972
Ciclev10017679m.g	Myb domain protein 14	0	3.94852	40.4852	8.07288e-10		0.908616	1.60337	1.68882	0.299574		0.908616	1.47778	1.5643	0.147877
Ciclev10006703m.g	FAD-binding Berberine family protein	0	3.16135	32.6135	5.99419e-11		0.2128	0.384045	1.54746	0.813448		0.2128	0.263839	1.16317	1
Ciclev10010491m.g	AT5G25240.1	0	14.207	143.07	2.08638e-05		40.627	94.2814	2.31741	0.04823		40.627	46.3093	1.13952	1
Ciclev10006618m.g	2-oxoglutarate (2OG) and Fe(II)-dependent oxygenase superfamily protein	0	4.29931	43.9931	1.57983e-10		0.12229	0	0.449863	0.940931		0.12229	0	0.449863	0.813761
Ciclev10003704m.g	Nodulin MtN21 /EamA-like transporter family protein	0	3.8631	39.631	1.36198e-12		0.0258573	0.0427412	1.13415	1		0.0258573	0.580018	5.40309	0.0117703
Ciclev10010773m.g	Flavin-dependent monooxygenase 1	0	27.742	278.42	1.19011e-58		0	0.115765	2.15765	0.422123		0	0.0679775	1.67978	1
Ciclev10027017m.g	AT4G37290.1	0	19.692	197.92	2.32273e-45		0	0.435811	5.35811	0.181987		0	0.535963	6.35963	0.391958
Ciclev10029656m.g	Unknown	0	10.9638	110.638	1.51152e-13		0	0	1	1		0	0	1	1
Ciclev10030065m.g	Concanavalin A-like lectin protein kinase family protein	0	4.73813	48.3813	6.79008e-08		0.147442	1.90612	8.10743	0.0113701		0.147442	0.899168	4.03799	0.347558
Ciclev10033308m.g	Adenine nucleotide alpha hydrolases-like superfamily protein	0	5.57475	56.7475	0.000258868		0.144163	1.80199	7.78984	0.0149328		0.144163	1.06397	4.7672	0.138734
Ciclev10028731m.g	O-methyltransferase family protein	0	3.93003	40.3003	2.52372e-10		0	0	1	1		0	0	1	1
Ciclev10001089m.g	HXXXD-type acyl-transferase family protein	0	11.4123	115.123	2.09857e-25		0	0.0499039	1.49904	0.813448		0	0.256569	3.56569	0.0871014
Ciclev10031949m.g	O-methyltransferase 1	0.0225565	22.3693	183.338	6.68047e-54		0	0.125957	2.25957	0.225443		0	0	1	1
Ciclev10031953m.g	O-methyltransferase 1	0.295778	284.512	719.122	2.87526e-112		0.0310838	1.07692	8.97838	0.000450728		0.0310838	0.0459036	1.11306	1
Ciclev10001555m.g	O-methyltransferase 1	0.0196924	13.5218	113.807	2.08185e-12		0.0197925	0.370413	3.9269	0.302725		0.0197925	0	0.834777	1
Ciclev10001661m.g	O-methyltransferase 1	0.01607	8.1895	71.4182	3.02036e-22		0	0.0636368	1.63637	0.696623		0	0	1	1
Ciclev10031952m.g	O-methyltransferase 1	0.0451616	22.0451	152.555	1.18295e-60		0	0.153161	2.53161	0.877499		0	0.12909	2.2909	1
Ciclev10033551m.g	Homogentisate phytyltransferase 1	0.0480844	17.0434	115.767	1.37734e-22		0.702912	1.19913	1.61803	0.941108		0.702912	1.07615	1.46486	0.98023
Ciclev10013309m.g	Major facilitator superfamily protein	0.0245054	7.3068	59.4898	3.1825e-29		0	0	1	1		0	0	1	1
Ciclev10027248m.g	1-amino-cyclopropane-1-carboxylate synthase 8	0.0184634	3.08215	26.8619	2.33851e-11		1.11318	1.37785	1.21816	1		1.11318	1.22471	1.09193	1
Ciclev10028276m.g	Cytochrome P450, family 76, subfamily C, polypeptide 4	0.229572	30.6725	93.371	1.13802e-44		0.26187	0.936529	2.86437	0.104744		0.26187	0.384506	1.33889	1
Ciclev10022108m.g	RmlC-like cupins superfamily protein	0.116443	15.1307	70.368	5.34897e-26		0.122793	0	0.448848	1		0.122793	0	0.448848	0.846972
Ciclev10005102m.g	Myb domain protein 58	0.3007	38.9363	97.4202	2.77981e-64		0.469869	0.522201	1.09183	0.912907		0.469869	2.23578	4.0988	0.0293939
Ciclev10007009m.g	2-oxoglutarate (2OG) and Fe(II)-dependent oxygenase superfamily protein	0.0265376	3.33884	27.1764	1.55879e-07		0	0.0788163	1.78816	0.815592		0	0	1	1
Ciclev10002816m.g	AT2G23270.1	0.1607	17.8204	68.7397	2.23241e-20		0	1.48785	15.8785	0.000811216		0	1.43771	15.3771	0.00115611
Ciclev10015715m.g	2-oxoglutarate (2OG) and Fe(II)-dependent oxygenase superfamily protein	2.53344	252.25	95.8254	1.28139e-06		0	0.27632	3.7632	0.0484312		0	0.306217	4.06217	0.391058
Ciclev10028769m.g	NAD(P)-linked oxidoreductase superfamily protein	0.0624668	6.19994	38.7768	4.94766e-12		0.154949	0.0958814	0.768317	1		0.154949	0.327921	1.67846	0.876418
Ciclev10015653m.g	NHL domain-containing protein	0.0471619	4.10012	28.5408	5.04681e-06		18.5649	25.4524	1.36901	0.154976		18.5649	14.3888	0.776261	0.914002
Ciclev10011134m.g	PHE ammonia lyase 1	0.444237	37.6098	69.2893	1.15824e-56		0	1.70641	18.0641	2.89369e-09		0	1.09728	11.9728	0.0064725
Ciclev10023552m.g	NmrA-like negative transcriptional regulator family protein	0.396711	33.2871	67.2162	5.42535e-23		0.0815129	0.294395	2.17282	0.920372		0.0815129	0.0301288	0.716912	0.856989
Ciclev10029407m.g	AT5G02020.1	0.175198	13.8372	50.6442	4.46956e-33		3.53464	7.6748	2.13908	0.0796861		3.53464	1.63251	0.476667	0.409279
Ciclev10024344m.g	Major facilitator superfamily protein	0.0592905	4.41326	28.3335	3.34136e-12		1.6613	4.232	2.45954	0.0633056		1.6613	1.73783	1.04345	1
Ciclev10008809m.g	2-oxoglutarate (2OG) and Fe(II)-dependent oxygenase superfamily protein	0.187403	13.1234	46.01	1.59129e-27		1.16776	0.185528	0.225222	0.231479		1.16776	0.302012	0.317103	0.372368
Ciclev10022104m.g	Osmotin 34	1.89985	129.075	64.592	3.80407e-08		8.71757	8.01926	0.920805	1		8.71757	3.03964	0.356067	0.436126
Ciclev10023577m.g	NAD(P)-binding Rossmann-fold superfamily protein	0.0641861	4.18902	26.1229	1.03858e-06		0.461472	0.759994	1.53168	0.0123017		0.461472	0.60313	1.2523	0.275861
Ciclev10004973m.g	Exostosin family protein	0.0600969	3.74555	24.0201	3.53319e-07		0	0.1713	2.713	0.185448		0	0	1	1
Ciclev10032880m.g	Uncharacterised protein family (UPF0497)	0.0713906	4.14241	24.7528	1.85825e-05		0	0	1	1		0	0	1	1
Ciclev10026757m.g	Hydroxyproline-rich glycoprotein family protein	1.54641	88.5049	53.8171	1.28874e-40		10.4857	15.2889	1.45374	0.54463		10.4857	29.2953	2.77689	0.00561972
Ciclev10024652m.g	Unknown	0.638635	35.7929	48.5936	1.09336e-29		2.77583	0.419754	0.180732	0.161795		2.77583	2.6617	0.960314	1
Ciclev10029615m.g	AT3G19615.1	4.66616	254.925	53.5075	1.96826e-101		42.4717	119.395	2.80691	1.2149e-06		42.4717	67.5685	1.58952	0.168155
Ciclev10017568m.g	Receptor-like protein kinase-related family protein	0.109746	5.92671	28.7334	2.46644e-05		0	0.141166	2.41166	0.689756		0	0.209131	3.09131	0.657952
Ciclev10027208m.g	Acyl activating enzyme 1	1.59431	83.6915	49.4547	1.12271e-57		5.49409	7.97665	1.44378	0.688214		5.49409	9.30828	1.68182	1
Ciclev10005316m.g	beta-1,3-glucanase 2	7.70875	391.808	50.1884	1.01651e-117		46.405	8.31748	0.181001	0.00163559		46.405	72.8534	1.56872	0.0940586
Ciclev10014262m.g	Terpene synthase 04	0.253452	11.6113	33.134	1.05309e-40		0.0771876	0.484589	3.29927	0.41231		0.0771876	0	0.564374	0.13233
Ciclev10001812m.g	N-terminal nucleophile aminohydrolases (Ntn hydrolases) superfamily protein	3.19365	145.581	44.2308	7.11675e-85		3.26273	9.2378	2.77685	0.0670959		3.26273	7.37349	2.22245	0.419897
Ciclev10021117m.g	NAC domain containing protein 1	0.0780254	3.46656	20.034	2.23985e-06		0.048635	0.437977	3.61945	0.126219		0.048635	0	0.672789	0.526231
Ciclev10020873m.g	O-methyltransferase 1	2.06949	80.8574	37.3162	1.634e-40		3.84593	1.05144	0.291804	0.074057		3.84593	5.10026	1.31788	1
Ciclev10032575m.g	Ethylene response factor 114	0.220198	8.18147	25.8636	2.05879e-11		0.314302	1.97542	5.00944	0.151239		0.314302	1.53703	3.95129	0.326128
Ciclev10021103m.g	Chlorophyllase 1	8.44573	303.739	35.5545	1.49665e-101		24.5276	31.4978	1.28302	0.660666		24.5276	14.5147	0.593427	0.0680282
Ciclev10021204m.g	NmrA-like negative transcriptional regulator family protein	0.164204	5.69372	21.929	3.46185e-09		0.0200657	0.0197645	0.997492	1		0.0200657	0.02225	1.01819	1
Ciclev10006650m.g	UDP-Glycosyltransferase superfamily protein	0.178249	5.98414	21.8658	0.000143452		1.15978	0.508082	0.482689	0.68292		1.15978	2.89372	2.37638	0.640627
Ciclev10025377m.g	Cytochrome P450 superfamily protein	14.6348	490.694	33.3084	7.34463e-67		13.2816	32.3767	2.42696	2.60893e-07		13.2816	13.3172	1.00266	1
Ciclev10029536m.g	Pathogenesis-related 4	0.653349	21.0909	28.1289	5.86536e-12		1.68896	2.0391	1.19572	1		1.68896	0.317351	0.233292	0.286124
Ciclev10020874m.g	O-methyltransferase 1	3.70133	115.921	30.5212	6.43419e-20		6.44426	1.18249	0.195972	0.00719604		6.44426	5.1715	0.805515	1
Ciclev10023576m.g	Cytochrome P450, family 71, subfamily A, polypeptide 20	0.830216	25.9303	27.9831	2.86391e-27		3.81641	1.83499	0.494072	0.551733		3.81641	10.2249	2.6363	0.0369258
Ciclev10005653m.g	S-adenosyl-L-methionine-dependent methyltransferases superfamily protein	0.376973	11.6738	24.6844	4.14455e-13		0.620393	1.63701	2.4112	0.193151		0.620393	0.307269	0.565342	0.765108
Ciclev10024575m.g	Carbonic anhydrase 2	0.49976	15.2982	25.6739	7.17248e-14		0	0.139125	2.39125	0.694836		0	0	1	0.817399
Ciclev10011313m.g	Leucine-rich repeat protein kinase family protein	1.24635	37.3815	27.8393	1.94134e-66		8.71	10.3333	1.18425	0.563211		8.71	17.3478	1.98046	0.00471564
Ciclev10021705m.g	Unknown	0.146749	4.36643	18.1011	1.36295e-05		0.188309	0.470425	1.97852	0.636275		0.188309	1.34999	5.02928	0.153244
Ciclev10019877m.g	O-acyltransferase (WSD1-like) family protein	2.13252	61.512	27.5976	4.62404e-09		0	0.0748072	1.74807	1		0	0.0613322	1.61332	1
Ciclev10005866m.g	S-adenosyl-L-methionine-dependent methyltransferases superfamily protein	1.07943	30.4385	25.8927	5.25451e-12		0.712776	1.82329	2.36632	0.77544		0.712776	1.72639	2.2471	0.848437
Ciclev10028377m.g	3-ketoacyl-CoA synthase 12	2.18433	59.2533	25.9829	9.55494e-26		5.74195	16.6547	2.868	6.85115e-05		5.74195	9.34255	1.61634	0.406561
Ciclev10018255m.g	AT2G47485.1	0.366667	9.76488	21.139	2.98058e-08		2.24822	5.11638	2.22142	0.37609		2.24822	2.3526	1.04445	0.915123
Ciclev10017595m.g	SLAC1 homologue 1	0.630005	16.7488	23.0804	5.1003e-27		3.17143	1.85121	0.59644	0.685342		3.17143	3.66448	1.15071	1
Ciclev10015288m.g	Galactose oxidase/kelch repeat superfamily protein	0.328883	8.67283	20.4551	4.55849e-15		1.9346	1.88515	0.975693	1		1.9346	3.32978	1.68573	0.620855
Ciclev10022596m.g	Unknown	0.235499	6.04997	18.3308	2.94406e-05		4.19767	4.25658	1.01371	1		4.19767	4.01239	0.956889	1
Ciclev10018678m.g	Leucine-rich repeat receptor-like protein kinase family protein	0.149484	3.83155	15.7588	4.1755e-10		0.0185657	0.325776	3.59106	0.0798601		0.0185657	0.0776878	1.49864	0.881775
Ciclev10011503m.g	3-ketoacyl-CoA synthase 2	10.5658	265.455	24.8978	6.05175e-38		84.2325	71.5315	0.849393	0.993721		84.2325	219.59	2.60505	5.6366e-05
Ciclev10016920m.g	PLANT CADMIUM RESISTANCE 2	0.864538	21.424	22.3154	1.42691e-20		3.37339	2.6273	0.785196	1		3.37339	2.69768	0.80546	1
Ciclev10023484m.g	Late embryogenesis abundant (LEA) hydroxyproline-rich glycoprotein family	0.369847	8.89388	19.1421	4.55551e-06		0.336855	2.8834	6.82927	0.00771226		0.336855	1.3254	3.26288	0.393669
Ciclev10019627m.g	Phosphate transporter 1;4	2.51902	59.7884	22.8667	3.05373e-31		21.5926	26.9715	1.24796	0.652812		21.5926	32.0541	1.48226	0.678323
Ciclev10026050m.g	Root hair specific 19	0.443036	10.3487	19.2412	3.14918e-08		1.15916	0.509459	0.48402	0.587713		1.15916	0	0.0794179	0.0654595
Ciclev10020596m.g	AT4G31980.1	0.232242	5.3777	16.4871	3.32601e-07		0.0180952	0.327602	3.62083	0.236042		0.0180952	0.0368799	1.15906	1
Ciclev10016043m.g	Peroxidase superfamily protein	0.369923	8.14641	17.5484	8.37476e-08		1.32933	0.137333	0.166045	0.408707		1.32933	0.189444	0.202502	0.580511
Ciclev10011319m.g	L-O-methylthreonine resistant 1	13.5519	290.262	21.2689	3.63479e-66		63.2162	91.2604	1.44292	0.0371672		63.2162	144.61	2.28551	7.21614e-05
Ciclev10005230m.g	O-methyltransferase 1	0.38927	8.23164	17.0287	0.000254373		0.213068	0.0441504	0.460444	0.578018		0.213068	0.160301	0.831453	1
Ciclev10005988m.g	PAR1 protein	0.79054	16.6536	18.8128	4.86434e-07		0.117454	0.681819	3.59534	0.34203		0.117454	0.104855	0.942064	1
Ciclev10005149m.g	2-oxoglutarate (2OG) and Fe(II)-dependent oxygenase superfamily protein	5.70835	108.874	18.7616	1.61228e-10		1.67082	4.32982	2.50156	0.043601		1.67082	1.92615	1.14418	1
Ciclev10015163m.g	HXXXD-type acyl-transferase family protein	0.441317	8.32597	15.5657	9.63067e-13		0.0845868	0.0481437	0.802569	1		0.0845868	0.132823	1.26132	1
Ciclev10020400m.g	Protein kinase family protein	2.05517	38.3517	17.8416	1.71306e-43		4.8732	12.212	2.47567	0.000379733		4.8732	7.57744	1.54376	0.367153
Ciclev10023451m.g	NmrA-like negative transcriptional regulator family protein	0.453608	8.37029	15.3001	0.000357163		0.0689476	0.0339564	0.792887	1		0.0689476	0	0.591899	1
Ciclev10026954m.g	RING-H2 finger protein 2B	0.475937	8.75059	15.3673	3.54902e-06		1.09074	0.731861	0.698606	0.809815		1.09074	1.34432	1.21296	0.813761
Ciclev10018950m.g	Copper amine oxidase family protein	0.428988	7.8718	15.0699	5.85345e-21		0.121756	1.72767	8.24179	0.000172582		0.121756	0.698159	3.59926	0.276125
Ciclev10014790m.g	Terpene synthase 03	4.32021	78.8788	17.8676	1.90465e-38		0.0583728	1.32103	8.97271	0.00308795		0.0583728	0.860313	6.06362	0.0185086
Ciclev10033441m.g	Cytochrome P450, family 93, subfamily D, polypeptide 1	0.195896	3.54665	12.3241	2.21836e-06		0.749847	1.06607	1.37209	0.587165		0.749847	1.03987	1.34127	0.90801
Ciclev10015468m.g	alpha/beta-Hydrolases superfamily protein	1.83953	33.2687	17.2045	9.11875e-44		3.00999	3.26807	1.08299	1		3.00999	4.76316	1.56372	0.745055
Ciclev10010860m.g	O-methyltransferase 1	2.81306	50.5707	17.3943	7.99048e-17		3.39844	1.81801	0.548247	0.87361		3.39844	2.82337	0.835621	1
Ciclev10006211m.g	Serine protease inhibitor, potato inhibitor I-type family protein	17.418	305.027	17.4179	7.34793e-73		15.6089	21.0899	1.34891	0.531789		15.6089	27.9406	1.78501	0.213384
Ciclev10002142m.g	Expansin-like B1	0.669048	11.6066	15.2222	7.45947e-17		0.401732	0.74618	1.68652	0.798954		0.401732	0	0.19931	0.145682
Ciclev10006212m.g	Serine protease inhibitor, potato inhibitor I-type family protein	25.9119	449.177	17.272	2.3591e-64		20.5164	15.703	0.766525	0.903045		20.5164	27.9096	1.3586	0.736406
Ciclev10011574m.g	Protein kinase protein with tetratricopeptide repeat domain	1.86932	32.2529	16.4285	2.38234e-38		16.4834	47.873	2.89284	1.5441e-06		16.4834	18.3487	1.11248	0.961571
Ciclev10011060m.g	Cation/H+ exchanger 20	0.317689	5.40095	13.17	2.45966e-17		0.323203	1.06565	2.75436	0.0583599		0.323203	0.601527	1.65766	0.57814
Ciclev10024165m.g	Leucine-rich repeat protein kinase family protein	1.26792	20.803	15.2809	1.01657e-43		3.07363	4.11656	1.32862	0.631918		3.07363	6.53559	2.09085	0.0481364
Ciclev10005649m.g	Heat shock transcription factor B3	2.70767	44.3404	15.8282	4.16628e-35		12.1559	8.06267	0.666022	0.396677		12.1559	16.9168	1.38846	0.459131
Ciclev10032524m.g	Expansin A8	23.7113	380.69	15.992	3.23067e-18		676.868	163.816	0.242132	3.15213e-06		676.868	1418.66	2.09575	0.0102543
Ciclev10026970m.g	Plant protein of unknown function (DUF247)	0.340305	5.34457	12.3654	7.48398e-07		0.291135	0.0612547	0.412274	0.45196		0.291135	0.968261	2.73118	0.112134
Ciclev10025225m.g	gamma-glutamyl transpeptidase 1	0.204798	3.17541	10.7461	3.52291e-05		0.816601	0.418579	0.565763	0.658262		0.816601	0.717938	0.89236	1
Ciclev10014579m.g	Peroxidase superfamily protein	0.410216	6.27865	12.5019	7.11779e-06		0.144561	0.642434	3.03578	0.208241		0.144561	1.14203	5.0786	0.128543
Ciclev10016974m.g	Phloem protein 2-A9	2.11325	32.1348	14.5645	3.60649e-20		6.4553	16.1077	2.47246	0.0473492		6.4553	5.6411	0.875796	1
Ciclev10025910m.g	Mitogen-activated protein kinase kinase kinase 19 (MAPKKK19)	10.9511	165.311	14.9679	2.80742e-25		77.3848	149.917	1.93608	0.00578432		77.3848	124.945	1.61381	0.151675
Ciclev10028269m.g	Cytochrome P450, family 76, subfamily C, polypeptide 4	0.93034	13.5037	13.2031	7.82377e-13		0.383379	1.92109	4.18117	0.347106		0.383379	0.0177131	0.243521	0.301427
Ciclev10024825m.g	Glutamate receptor 3.6	8.49197	121.268	14.1257	2.82955e-20		28.2703	21.0119	0.744153	0.740929		28.2703	79.8909	2.81953	2.9132e-06
Ciclev10026181m.g	Pathogenesis-related thaumatin superfamily protein	0.528931	7.50571	12.0931	8.63588e-06		0.214606	0.429347	1.68257	0.810627		0.214606	0.926136	3.26165	0.730667
Ciclev10027912m.g	PHE ammonia lyase 1	0.231782	3.2314	10.0409	0.00058401		0.168947	0.443256	2.01994	0.556043		0.168947	0.149368	0.9272	1
Ciclev10011828m.g	Transmembrane amino acid transporter family protein	0.37121	5.16528	11.1739	0.00120041		0.468581	0.485648	1.03002	1		0.468581	0.996321	1.92817	0.849752
Ciclev10025396m.g	Cytochrome P450 superfamily protein	18.6007	256.055	13.6977	5.19748e-57		102.401	101.448	0.990703	1		102.401	196.986	1.92278	0.00216054
Ciclev10022509m.g	Unknown	1.02205	13.9484	12.5203	1.94216e-10		10.3329	20.7185	1.99547	0.109558		10.3329	10.5088	1.01686	1
Ciclev10006088m.g	Dynein light chain type 1 family protein	5.9663	80.5534	13.2953	5.01202e-52		13.3755	30.5069	2.2713	0.000569873		13.3755	37.2985	2.7753	1.03887e-05
Ciclev10028125m.g	Major facilitator superfamily protein	2.44042	32.347	12.7723	9.7352e-48		5.11154	2.66432	0.530422	0.211708		5.11154	2.68413	0.534223	0.186269
Ciclev10009727m.g	AT3G21710.2	6.70259	88.5905	13.0377	4.80782e-32		31.3109	4.98151	0.161775	1.55148e-08		31.3109	41.2546	1.31657	0.484479
Ciclev10024587m.g	Cytochrome P450, family 71, subfamily A, polypeptide 22	0.643153	8.43415	11.4837	9.58719e-15		1.54055	0.561952	0.403495	0.314089		1.54055	2.33613	1.48495	0.597489
Ciclev10025686m.g	FAD/NAD(P)-binding oxidoreductase family protein	19.4972	255.134	13.024	2.32282e-34		65.8695	86.6195	1.31454	0.133952		65.8695	125.706	1.90704	0.0352129
Ciclev10013402m.g	Purple acid phosphatases superfamily protein	0.25302	3.28639	9.59263	3.38422e-05		0.577776	0.594001	1.02394	1		0.577776	0.319918	0.619553	1
Ciclev10028245m.g	Lycopene cyclase	14.4747	187.591	12.8779	1.50484e-54		50.5931	62.3651	1.23222	0.277385		50.5931	147.65	2.91461	1.25809e-09
Ciclev10030732m.g	CRINKLY4 related 3	3.88	50.1905	12.6358	9.87238e-41		26.2071	71.7175	2.72996	5.42507e-08		26.2071	47.356	1.80392	0.0200782
Ciclev10015024m.g	Serine carboxypeptidase-like 40	0.61805	7.97668	11.2481	3.81998e-09		1.14704	0.41219	0.410725	0.667346		1.14704	0.561792	0.53069	0.914635
Ciclev10011407m.g	Exostosin family protein	8.37101	104.539	12.3526	1.33901e-57		104.024	57.159	0.549913	0.0593391		104.024	41.7099	0.401541	1.76423e-06
Ciclev10015207m.g	Pyridoxal-5\'-phosphate-dependent enzyme family protein	84.4453	1045.03	12.3617	2.75601e-12		265.774	246.434	0.927259	1		265.774	721.536	2.71421	4.99569e-06
Ciclev10008731m.g	Copper ion binding;electron carriers	10.8901	129.269	11.7714	4.09646e-38		29.413	81.0925	2.75108	0.0245881		29.413	42.9273	1.45791	0.792713
Ciclev10011647m.g	HXXXD-type acyl-transferase family protein	40.3555	478.362	11.8269	2.31144e-27		282.516	780.475	2.76197	0.000513076		282.516	467.963	1.65618	0.0518101
Ciclev10000115m.g	Frigida-like protein	4.01969	47.2783	11.5004	2.73427e-48		9.29958	21.8478	2.33497	0.000109234		9.29958	13.2516	1.42044	0.308837
Ciclev10005629m.g	Myb domain protein 15	4.86777	56.9025	11.4745	4.74906e-20		19.8243	32.3043	1.62637	0.171564		19.8243	20.7772	1.04783	1
Ciclev10011058m.g	AMP deaminase, putative / myoadenylate deaminase, putative	11.0665	128.681	11.5328	9.85937e-67		22.8315	54.7065	2.39001	6.37173e-07		22.8315	24.0409	1.05274	1
Ciclev10020693m.g	Phosphoenolpyruvate carboxylase kinase 1	2.38333	27.3568	11.0564	1.6251e-28		2.16039	3.42468	1.55932	0.433007		2.16039	2.42484	1.11699	1
Ciclev10031490m.g	HXXXD-type acyl-transferase family protein	2.82164	31.0319	10.6556	6.59355e-33		0.484522	1.26728	2.33913	0.140231		0.484522	1.77196	3.20255	0.0971573
Ciclev10017198m.g	Jasmonate-zim-domain protein 8	32.7898	356.652	10.8469	1.18974e-13		128.677	148.202	1.15162	0.922206		128.677	316.302	2.45698	0.0406355
Ciclev10011765m.g	Transmembrane amino acid transporter family protein	13.1366	141.819	10.7217	2.19396e-24		76.4929	93.6603	1.22414	0.614866		76.4929	111.132	1.45225	0.693051
Ciclev10029198m.g	Cystathionine beta-synthase (CBS) family protein	19.642	210.591	10.6722	2.64916e-51		28.4129	46.9523	1.65021	0.00434697		28.4129	41.3797	1.45477	0.165
Ciclev10019799m.g	Cellulase 2	0.554737	5.93194	9.21276	2.86627e-07		0	0.0574327	1.57433	0.119624		0	0	1	1
Ciclev10021888m.g	O-methyltransferase 1	4.95816	52.8113	10.4606	3.21131e-45		7.34408	3.38415	0.468043	0.116438		7.34408	1.9608	0.276837	0.0012861
Ciclev10001460m.g	Nodulin MtN21 /EamA-like transporter family protein	0.475391	5.01379	8.8875	4.99088e-07		7.45292	8.28768	1.11052	1		7.45292	1.25937	0.179979	0.0553843
Ciclev10019426m.g	Major facilitator superfamily protein	15.1241	158.976	10.449	5.55228e-32		33.3527	37.2293	1.11588	0.803924		33.3527	53.6951	1.60809	0.190555
Ciclev10020076m.g	UDP-Glycosyltransferase superfamily protein	1.29708	13.6063	9.81066	1.21531e-19		5.42581	1.61432	0.31024	0.0636581		5.42581	8.40782	1.53965	0.32484
Ciclev10015253m.g	ARM repeat superfamily protein	4.13522	43.0065	10.1781	2.51654e-11		31.3451	30.5974	0.976224	1		31.3451	35.8696	1.14389	1
Ciclev10028217m.g	UDP-Glycosyltransferase superfamily protein	2.42805	25.1154	9.97426	8.04199e-27		4.32232	4.89228	1.12888	0.81402		4.32232	12.6022	2.87229	0.000209979
Ciclev10019909m.g	alpha/beta-Hydrolases superfamily protein	0.414693	4.24084	8.43385	1.1212e-06		0.0538387	0.0892247	1.23002	0.636768		0.0538387	0.342081	2.87366	0.210496
Ciclev10014927m.g	alpha/beta-Hydrolases superfamily protein	2.83574	28.9181	9.88441	6.2243e-18		26.3376	15.0732	0.573925	0.27774		26.3376	17.1872	0.653884	0.774128
Ciclev10012261m.g	NAD(P)-binding Rossmann-fold superfamily protein	3.23479	32.9132	9.89963	9.10812e-25		8.78803	2.03697	0.240432	0.00552012		8.78803	11.6887	1.32635	0.767235
Ciclev10033211m.g	Unknown	3.32196	33.6442	9.86108	7.37168e-23		48.7819	15.0837	0.31062	0.000863153		48.7819	77.4176	1.58581	0.0116515
Ciclev10028341m.g	Cytochrome BC1 synthesis	2.71854	26.9069	9.58188	9.69851e-34		0.364828	1.84473	4.18376	0.0302227		0.364828	1.043	2.45899	0.382048
Ciclev10011655m.g	Cytochrome P450, family 707, subfamily A, polypeptide 1	9.34596	91.1462	9.65982	2.12068e-39		79.744	238.172	2.98423	9.9492e-07		79.744	127.593	1.59928	0.196534
Ciclev10018045m.g	Terpene synthase 03	4.81838	46.7562	9.52675	1.97054e-08		0	1.00403	11.0403	0.0152517		0	0.213655	3.13655	0.479161
Ciclev10032858m.g	Jasmonate-zim-domain protein 10	26.4177	253.947	9.5803	4.98095e-32		85.7272	115.49	1.34678	0.507032		85.7272	237.982	2.77397	0.00156425
Ciclev10010726m.g	Lectin protein kinase family protein	2.38007	22.6779	9.18437	2.99473e-36		6.80484	17.6235	2.56683	7.37193e-09		6.80484	12.1963	1.78082	0.000339183
Ciclev10029896m.g	NmrA-like negative transcriptional regulator family protein	25.18	237.892	9.41424	2.49584e-43		47.3859	112.695	2.37534	2.17996e-05		47.3859	61.0953	1.28871	0.546376
Ciclev10023430m.g	AT4G23885.1	4.38073	41.343	9.24916	2.83247e-06		3.48875	4.89262	1.39119	0.972941		3.48875	5.74377	1.62836	1
Ciclev10015779m.g	Peroxidase 2	11.0084	103.861	9.3587	4.87053e-44		3.85745	8.13989	2.08212	0.295341		3.85745	5.74677	1.47741	0.964505
Ciclev10011381m.g	Peptide transporter 1	0.473977	4.42891	7.89041	1.02656e-08		1.22437	1.16357	0.954088	1		1.22437	0.823405	0.69724	0.958415
Ciclev10006037m.g	alpha/beta-Hydrolases superfamily protein	1.52072	14.0445	8.72733	4.95238e-05		0.184265	1.6611	6.19528	0.0740652		0.184265	0.307061	1.43198	1
Ciclev10029528m.g	Pathogenesis-related 4	6.51275	60.0442	9.0952	1.31431e-09		6.0849	16.7599	2.72597	0.23127		6.0849	3.17401	0.529355	0.917688
Ciclev10007383m.g	Protein kinase family protein with leucine-rich repeat domain	1.9199	17.6786	8.80175	1.07689e-27		6.03416	13.112	2.15384	0.00287075		6.03416	11.4557	1.88383	0.0312137
Ciclev10022362m.g	AT3G60810.1	6.43894	58.9745	9.03427	1.27072e-26		12.1096	7.31879	0.607617	0.138322		12.1096	22.576	1.85722	0.409279
Ciclev10020811m.g	alpha/beta-Hydrolases superfamily protein	3.42225	31.291	8.9122	9.21801e-34		8.50035	23.6748	2.76439	3.19628e-05		8.50035	9.61989	1.13017	1
Ciclev10031873m.g	Basic helix-loop-helix (bHLH) DNA-binding superfamily protein	17.1978	157.228	9.09527	2.26304e-32		115.691	223.315	1.92947	0.0026047		115.691	161.477	1.39542	0.306027
Ciclev10013161m.g	Lecithin:cholesterol acyltransferase 3	3.2167	29.4039	8.89556	1.24385e-11		9.95125	5.85825	0.592788	1		9.95125	13.307	1.33387	0.488479
Ciclev10009050m.g	MYB-like 102	2.94206	26.7357	8.82153	5.01558e-28		6.33852	7.22098	1.13706	1		6.33852	13.7008	2.14348	0.10067
Ciclev10013180m.g	Unknown	40.1873	361.933	8.98628	1.03618e-54		10.4615	11.533	1.10146	0.901903		10.4615	20.773	1.97634	0.0472793
Ciclev10010867m.g	Receptor like protein 43	0.287387	2.5765	6.90911	7.41973e-05		2.24631	6.41564	2.77697	0.0023745		2.24631	5.90678	2.56009	0.0125985
Ciclev10028983m.g	Calcium-dependent lipid-binding (CaLB domain) family protein	1.70141	15.1934	8.48971	6.47029e-14		3.09398	2.60916	0.848206	1		3.09398	5.57981	1.77829	0.540818
Ciclev10000918m.g	Cytochrome P450, family 81, subfamily D, polypeptide 8	12.8848	113.858	8.77623	8.0892e-34		40.2263	109.98	2.72973	1.42078e-07		40.2263	63.0401	1.56573	0.054734
Ciclev10008261m.g	Protein kinase superfamily protein	0.414231	3.61513	7.22463	0.000158546		0.715669	0.798932	1.10208	1		0.715669	0.826322	1.13566	1
Ciclev10014453m.g	Protein kinase superfamily protein	4.02581	34.9387	8.49255	2.5879e-41		4.08626	3.94215	0.965574	0.930114		4.08626	9.46838	2.28566	0.0252672
Ciclev10012094m.g	2-oxoglutarate (2OG) and Fe(II)-dependent oxygenase superfamily protein	1.77196	15.2206	8.18424	3.14933e-12		2.72599	7.70777	2.76284	0.00658639		2.72599	3.46124	1.26018	0.996114
Ciclev10009087m.g	AT5G56980.1	7.26674	62.3923	8.48304	1.30501e-40		16.3255	35.6705	2.17775	0.000109214		16.3255	39.0955	2.38626	0.000107715
Ciclev10023374m.g	Uridine-ribohydrolase 2	4.54553	38.5665	8.32337	2.25381e-22		4.91597	13.2935	2.67018	0.0146098		4.91597	7.71575	1.55817	0.784439
Ciclev10013378m.g	alpha 1,4-glycosyltransferase family protein	5.00946	42.315	8.30127	1.19857e-37		15.954	5.05821	0.321303	0.00429103		15.954	15.1485	0.949827	1
Ciclev10021546m.g	Octicosapeptide/Phox/Bem1p family protein	22.7911	192.209	8.40104	9.44487e-37		148.155	182.891	1.2343	0.402004		148.155	164.314	1.109	0.958438
Ciclev10015595m.g	B-box type zinc finger protein with CCT domain	3.37939	28.4516	8.20594	9.1937e-28		11.3929	10.7829	0.946922	1		11.3929	28.0693	2.45102	0.000132128
Ciclev10017235m.g	AT3G21680.1	2.03315	17.0696	8.04896	3.97651e-08		10.8325	17.9808	1.65385	0.145757		10.8325	19.1525	1.76103	0.202687
Ciclev10017611m.g	Major facilitator superfamily protein	0.350363	2.93239	6.73322	0.000265145		3.2262	0.895411	0.299263	0.0434795		3.2262	2.95577	0.918695	1
Ciclev10007458m.g	Ypt/Rab-GAP domain of gyp1p superfamily protein	8.77944	73.0229	8.23509	1.19709e-52		15.9599	25.8824	1.61785	0.0400309		15.9599	21.4384	1.34114	0.484229
Ciclev10024177m.g	AT1G67060.1	0.496658	4.0733	6.99445	8.3423e-05		1.40578	1.81042	1.26873	0.411126		1.40578	2.11902	1.47368	0.663688
Ciclev10024255m.g	Receptor-like kinase in in flowers 3	3.23405	26.3342	7.92854	9.66209e-36		7.03441	14.0764	1.98705	0.000254006		7.03441	10.7662	1.52307	0.138519
Ciclev10029326m.g	Proline-rich protein 2	33.2622	270.634	8.11499	5.40043e-46		14.9533	10.9005	0.73077	0.560422		14.9533	9.89826	0.664192	0.238415
Ciclev10022453m.g	Protein of unknown function (DUF1685)	24.0822	195.773	8.09989	6.03402e-41		93.3554	126.082	1.35018	0.23352		93.3554	87.7939	0.94049	1
Ciclev10033183m.g	ROTUNDIFOLIA like 8	2.46988	20.0383	7.83628	1.599e-06		4.07771	1.81095	0.457416	0.490776		4.07771	9.40507	2.27519	0.501958
Ciclev10029906m.g	Disease resistance family protein / LRR family protein	2.77327	22.3658	7.8189	2.75836e-13		8.17354	2.89374	0.361845	0.10532		8.17354	6.66759	0.817979	1
Ciclev10012100m.g	Pollen Ole e 1 allergen and extensin family protein	10.9234	87.9628	7.9887	3.91304e-26		132.561	335.952	2.53316	0.000845897		132.561	222.616	1.67883	0.158611
Ciclev10005986m.g	Uncharacterised protein family (UPF0497)	4.54586	36.2588	7.82607	1.22844e-20		17.6209	34.8934	1.9747	0.0160353		17.6209	14.3647	0.816251	0.894733
Ciclev10022177m.g	DNAJ-like 20	8.65534	68.7974	7.86919	2.86451e-31		39.3572	112.056	2.84249	0.00012265		39.3572	44.5798	1.13236	1
Ciclev10019935m.g	UDP-glucose 6-dehydrogenase family protein	0.410967	3.24444	6.5453	0.000630344		0.233276	2.11744	6.65346	0.0104703		0.233276	1.40185	4.50631	0.171953
Ciclev10003131m.g	Rhamnogalacturonate lyase family protein	6.95256	54.772	7.78044	1.17569e-39		91.9078	85.3959	0.929224	1		91.9078	213.102	2.31721	0.000400409
Ciclev10017362m.g	AT2G31090.1	17.8521	139.617	7.78276	1.34637e-37		28.3054	51.5265	1.81749	0.000354884		28.3054	45.4676	1.60419	0.0124589
Ciclev10032642m.g	AT3G56360.1	5.90722	46.1108	7.69253	6.83424e-22		31.6007	31.4919	0.996568	0.982489		31.6007	76.4866	2.41593	4.17122e-06
Ciclev10031586m.g	Transmembrane amino acid transporter family protein	11.8104	90.2269	7.5839	4.11664e-44		23.4614	12.7749	0.54644	0.0464352		23.4614	19.9503	0.850982	0.843837
Ciclev10005826m.g	Nudix hydrolase homolog 12	1.0568	8.06557	7.05875	2.01626e-08		9.08677	8.6371	0.951052	1		9.08677	11.278	1.23853	0.908014
Ciclev10027181m.g	UDP-Glycosyltransferase superfamily protein	3.62583	27.5868	7.43105	5.49817e-24		3.48113	8.45581	2.38914	0.0312099		3.48113	9.91222	2.79583	0.00133528
Ciclev10006671m.g	Glutathione S-transferase TAU 8	1.85662	14.0332	7.22326	7.09911e-08		3.94022	1.4829	0.391785	0.366757		3.94022	2.10811	0.546534	0.443085
Ciclev10011785m.g	Glutamine synthase clone R1	48.811	368.66	7.53941	9.70596e-44		65.7898	96.958	1.47303	0.0513137		65.7898	151.323	2.29813	8.79516e-06
Ciclev10007209m.g	Peroxisomal membrane 22 kDa (Mpv17/PMP22) family protein	11.0412	82.9818	7.45718	6.71605e-31		25.5771	27.1235	1.06022	0.928475		25.5771	60.424	2.35711	0.000455114
Ciclev10005195m.g	beta-1,3-glucanase 3	2.74702	20.6263	7.27999	4.63501e-17		0.641304	2.42568	3.40708	0.0828693		0.641304	1.23555	1.80162	0.958698
Ciclev10002106m.g	VQ motif-containing protein	1.9309	14.4614	7.16995	1.29607e-12		4.15677	2.08328	0.512895	0.5167		4.15677	6.81044	1.6234	0.712452
Ciclev10022769m.g	Methyltransferase-related protein	3.67222	27.3835	7.28577	1.65188e-19		11.9489	27.7768	2.31364	0.0101759		11.9489	10.439	0.87469	1
Ciclev10008448m.g	Tyrosine transaminase family protein	25.3696	186.687	7.33371	1.09156e-21		71.3705	86.2093	1.20762	0.358778		71.3705	161.941	2.26724	4.74993e-05
Ciclev10007524m.g	Inorganic H pyrophosphatase family protein	19.1138	140.042	7.29381	3.85753e-39		45.3067	114.735	2.52905	2.05581e-05		45.3067	85.5832	1.88702	0.00678374
Ciclev10009097m.g	Calcineurin-like metallo-phosphoesterase superfamily protein	0.385249	2.80942	5.99572	0.000132977		4.68581	6.10963	1.29751	0.48297		4.68581	5.13547	1.09396	0.966444
Ciclev10025278m.g	AT4G37030.1	1.53438	11.1636	6.89166	9.99543e-17		4.64687	9.00191	1.91746	0.002592		4.64687	7.30526	1.56003	0.34518
Ciclev10012590m.g	Pathogenesis-related thaumatin superfamily protein	0.767828	5.57336	6.53743	6.8803e-07		0.445179	1.39168	2.73612	0.363188		0.445179	0.565289	1.22031	1
Ciclev10020662m.g	Cysteine synthase C1	153.976	1117.39	7.25282	7.92104e-43		73.2319	179.178	2.44475	8.79105e-06		73.2319	48.3962	0.661325	0.0587925
Ciclev10015341m.g	Phosphatidyl serine synthase family protein	3.52326	25.5632	7.08289	2.31572e-21		7.4639	17.6124	2.3417	0.000243413		7.4639	11.4841	1.5315	0.305109
Ciclev10019406m.g	Methylenetetrahydrofolate reductase 2	58.3629	420.724	7.19814	1.03268e-36		66.5442	46.7799	0.703436	0.400205		66.5442	96.207	1.44509	0.16763
Ciclev10028300m.g	UDP-Glycosyltransferase superfamily protein	5.79487	41.7604	7.10115	1.60557e-35		7.19563	9.47724	1.31274	0.437664		7.19563	20.7262	2.85461	0.000115231
Ciclev10029360m.g	Calcium-binding EF-hand family protein	1.30164	9.36555	6.7532	0.000149349		3.28469	6.48217	1.94469	0.20045		3.28469	2.96143	0.904493	1
Ciclev10014006m.g	AT5G40450.1	21.0881	149.706	7.0703	8.51723e-37		45.9072	14.4858	0.317034	5.11934e-07		45.9072	40.6743	0.88626	0.829038
Ciclev10015901m.g	NAD(P)-binding Rossmann-fold superfamily protein	94.9678	673.495	7.08542	1.89359e-46		158.604	129.023	0.813612	0.854081		158.604	190.469	1.20079	0.708446
Ciclev10012678m.g	Late embryogenesis abundant (LEA) hydroxyproline-rich glycoprotein family	28.8916	204.163	7.04559	5.45538e-20		169.101	350.663	2.07306	0.0358732		169.101	150.046	0.887386	1
Ciclev10010348m.g	Ethylene response factor 017	6.89337	48.4305	6.9395	9.00751e-11		92.9205	131.612	1.41594	0.196226		92.9205	134.816	1.45039	0.488479
Ciclev10004465m.g	Glycosyl hydrolases family 32 protein	0.779297	5.46896	6.33343	2.96385e-07		0.185114	1.05034	4.03467	0.0285838		0.185114	0.267522	1.28904	1
Ciclev10012128m.g	Adenosine kinase 2	42.118	293.703	6.95919	7.43891e-22		21.0256	30.3839	1.44298	0.0459029		21.0256	26.9854	1.28212	0.497092
Ciclev10016976m.g	Optic atrophy 3 protein (OPA3)	1.1847	8.25129	6.50055	2.1695e-07		4.08493	8.43154	2.03863	0.0214976		4.08493	8.51479	2.05853	0.0436358
Ciclev10002302m.g	Nodulin MtN3 family protein	4.62314	31.9064	6.7765	1.45332e-22		6.49636	7.59121	1.16598	0.904602		6.49636	15.1979	2.31914	0.00195361
Ciclev10000387m.g	With no lysine (K) kinase 1	1.81814	12.4662	6.55123	7.48473e-19		5.58599	6.14005	1.09744	0.824988		5.58599	5.95304	1.06455	1
Ciclev10031413m.g	Like AUXIN RESISTANT 1	5.83593	40.0055	6.75639	5.76419e-21		20.3776	21.9182	1.07523	0.8143		20.3776	29.2136	1.4315	0.312181
Ciclev10007313m.g	Lysine-ketoglutarate reductase/saccharopine dehydrogenase bifunctional enzyme	11.3921	78.0864	6.80347	1.01055e-33		18.7649	55.2177	2.9323	6.91578e-10		18.7649	32.5391	1.73015	0.00769316
Ciclev10021398m.g	Phenazine biosynthesis PhzC/PhzF protein	9.86592	67.4629	6.77939	1.26479e-32		13.302	21.8178	1.63541	0.0664669		13.302	23.9914	1.7976	0.080495
Ciclev10007453m.g	Receptor kinase 3	1.51782	10.3337	6.44922	4.63501e-17		3.85894	9.3662	2.39109	0.0946974		3.85894	4.95002	1.2756	1
Ciclev10021404m.g	Phenazine biosynthesis PhzC/PhzF protein	9.34589	63.4909	6.73213	9.21693e-24		11.5963	21.4593	1.84326	0.0133596		11.5963	24.0662	2.06614	0.0103314
Ciclev10005225m.g	2-oxoglutarate (2OG) and Fe(II)-dependent oxygenase superfamily protein	24.3034	164.229	6.73387	6.95698e-30		28.9882	28.6718	0.989124	1		28.9882	14.5169	0.502503	0.000874587
Ciclev10007977m.g	Organic cation/carnitine transporter4	10.628	71.6502	6.68815	1.38363e-38		40.3331	92.4637	2.2893	6.39901e-06		40.3331	50.1231	1.24213	0.638426
Ciclev10018657m.g	C2 calcium/lipid-binding and GRAM domain containing protein	0.385583	2.59114	5.54208	2.62921e-05		2.76478	7.62093	2.69512	1.36758e-05		2.76478	6.00273	2.13026	0.0149096
Ciclev10019784m.g	Seven transmembrane MLO family protein	2.57641	17.2485	6.482	2.02632e-17		5.88968	1.7694	0.312104	0.151027		5.88968	10.8276	1.8244	0.430582
Ciclev10003300m.g	Homogentisate phytyltransferase 1	10.2207	67.6773	6.56714	2.033e-23		12.3635	5.38291	0.439917	0.278096		12.3635	8.44665	0.685734	0.671437
Ciclev10028626m.g	Galactose oxidase/kelch repeat superfamily protein	18.3662	121.526	6.5864	5.09411e-36		22.0918	58.0411	2.61994	2.16916e-07		22.0918	33.9964	1.53644	0.06006
Ciclev10003933m.g	Nodulin MtN3 family protein	4.93909	32.561	6.48153	1.94937e-16		7.45257	7.43868	0.998161	1		7.45257	17.7879	2.36846	0.0460019
Ciclev10025318m.g	NRAMP metal ion transporter 6	11.8206	77.5473	6.51371	1.92318e-37		13.7396	18.0681	1.31276	0.125512		13.7396	21.1246	1.53362	0.113794
Ciclev10026527m.g	Jasmonate-zim-domain protein 1	89.1594	578.239	6.47931	1.50398e-23		286.722	362.707	1.26492	0.693057		286.722	601.235	2.09654	0.0204524
Ciclev10026022m.g	Coatomer, beta\' subunit	0.764773	4.94141	5.82975	7.24139e-07		1.54741	0.89422	0.603505	0.618623		1.54741	0.450014	0.333866	0.0481806
Ciclev10012173m.g	Haloacid dehalogenase-like hydrolase (HAD) superfamily protein	26.0466	167.476	6.4091	1.0567e-32		25.9029	69.3073	2.66922	4.43429e-07		25.9029	34.6233	1.33536	0.340544
Ciclev10021059m.g	Ethylene-responsive element binding protein (ERF073)	2.73675	17.4122	6.17332	1.83275e-12		17.9132	25.3035	1.41027	0.116268		17.9132	18.1145	1.01118	1
Ciclev10008659m.g	Nucleotide-diphospho-sugar transferase family protein	25.9314	164.048	6.30577	7.70329e-34		29.3454	24.097	0.821757	0.871816		29.3454	58.598	1.99345	0.00154225
Ciclev10012127m.g	Cysteine proteinases superfamily protein	6.17133	39.0342	6.24017	1.17198e-25		10.7148	15.7777	1.46815	0.283771		10.7148	19.7731	1.83759	0.0843557
Ciclev10015599m.g	ARM repeat superfamily protein	8.69515	54.939	6.25788	1.72478e-16		36.8468	62.5156	1.69475	0.0396897		36.8468	80.3275	2.17685	0.0768794
Ciclev10000964m.g	IAA-leucine resistant (ILR)-like gene 6	24.3135	153.36	6.28585	1.81799e-38		52.769	43.094	0.817	1		52.769	83.1177	1.57404	0.0554903
Ciclev10011770m.g	Protein kinase superfamily protein	9.99657	62.74	6.22389	4.18658e-33		30.2411	42.434	1.40186	0.1331		30.2411	41.4556	1.36962	0.364142
Ciclev10022487m.g	AT1G21010.1	22.4933	140.709	6.23234	5.2562e-30		155.929	146.092	0.936953	1		155.929	110.322	0.707698	0.656875
Ciclev10017561m.g	Disease resistance family protein / LRR family protein	0.566898	3.54321	5.46292	9.5788e-16		0.785739	1.45911	1.76024	0.131763		0.785739	1.24471	1.51818	0.284613
Ciclev10032149m.g	alpha/beta-Hydrolases superfamily protein	56.6814	349.826	6.16269	6.16305e-29		135.184	55.9275	0.414148	0.0275788		135.184	307.863	2.27642	0.00225904
Ciclev10015040m.g	VALINE-TOLERANT 1	14.1606	87.0623	6.1121	6.89831e-11		18.6495	9.41523	0.507491	0.00941862		18.6495	45.3666	2.42495	3.77358e-05
Ciclev10000484m.g	Plant protein of unknown function (DUF639)	10.9832	67.4521	6.09498	3.98133e-29		18.7385	19.1333	1.02096	0.780333		18.7385	41.4882	2.20762	0.000101111
Ciclev10001964m.g	Domain of unknown function (DUF303)	1.02838	6.30178	5.67342	3.90549e-06		3.06848	1.94936	0.646797	0.837534		3.06848	8.02977	2.56583	0.0366551
Ciclev10019696m.g	Glutamate-cysteine ligase	23.8648	145.363	6.06984	9.57064e-40		30.4418	59.3108	1.94523	0.000255258		30.4418	41.9703	1.37747	0.195222
Ciclev10020604m.g	ATP-dependent caseinolytic (Clp) protease/crotonase family protein	4.18931	25.3246	5.92743	3.244e-16		3.47695	3.08618	0.890754	1		3.47695	3.92628	1.12562	1
Ciclev10028359m.g	Arogenate dehydratase 6	9.13007	55.1908	5.99029	4.37362e-22		16.5056	29.9896	1.81202	0.0889976		16.5056	17.4422	1.0564	1
Ciclev10001093m.g	Fatty acid amide hydrolase	27.1858	162.802	5.97022	9.51898e-33		120.692	52.5568	0.435929	0.0105115		120.692	129.075	1.0694	1
Ciclev10011844m.g	Plant U-box 22	8.65354	51.5	5.89476	4.49551e-11		83.71	136.036	1.62434	0.373272		83.71	33.7026	0.403325	0.230124
Ciclev10014199m.g	Lipoxygenase 2	130.247	773.239	5.93293	1.82214e-30		172.43	83.7325	0.4859	0.0208967		172.43	508.434	2.9475	2.46832e-07
Ciclev10024705m.g	Multidrug resistance-associated protein 6	1.72862	10.1963	5.63064	4.06192e-21		14.3108	1.72081	0.126351	3.34238e-18		14.3108	9.5141	0.667148	0.144018
Ciclev10028651m.g	GroES-like zinc-binding alcohol dehydrogenase family protein	39.651	232.187	5.84355	7.3553e-37		35.7188	47.2683	1.32244	0.204855		35.7188	67.3078	1.88191	0.0116684
Ciclev10028326m.g	Pyruvate kinase family protein	2.29405	13.4067	5.64178	1.15673e-09		3.67496	3.29534	0.899435	1		3.67496	5.37958	1.45156	0.591229
Ciclev10008202m.g	Amino acid permease 7	1.35359	7.79157	5.42902	8.35279e-08		7.18225	18.0127	2.48724	8.43046e-05		7.18225	10.807	1.49775	0.31276
Ciclev10032412m.g	BIG PETAL P	0.654991	3.76724	5.12224	0.00147289		0.616193	0.67432	1.08116	1		0.616193	1.81645	2.67588	0.129117
Ciclev10001872m.g	Nicotianamine synthase 4	0.740507	4.25464	5.18097	0.000185538		2.29539	2.35588	1.02525	1		2.29539	2.04444	0.895239	1
Ciclev10005481m.g	beta-hydroxylase 1	173.703	986.471	5.67637	4.1457e-31		422.253	730.237	1.72921	0.0096295		422.253	1055.92	2.50033	6.8059e-06
Ciclev10014826m.g	FAD-binding Berberine family protein	3.75908	21.2453	5.53118	1.76874e-14		12.171	29.2928	2.39531	5.36331e-05		12.171	13.0613	1.07256	1
Ciclev10028768m.g	UDP-glucuronic acid decarboxylase 3	8.00546	45.1022	5.57676	2.18528e-30		8.26735	20.3947	2.44936	6.77036e-05		8.26735	24.717	2.96593	1.14032e-05
Ciclev10014588m.g	Hydroxyproline-rich glycoprotein family protein	11.5683	65.0796	5.58602	3.09814e-32		18.4341	21.6678	1.17447	0.284556		18.4341	21.1248	1.14518	0.891357
Ciclev10014848m.g	alpha/beta-Hydrolases superfamily protein	3.3176	18.6603	5.4893	1.44405e-14		5.41996	2.45866	0.463528	0.204014		5.41996	7.53665	1.38346	0.648487
Ciclev10016366m.g	Haloacid dehalogenase-like hydrolase (HAD) superfamily protein	11.2476	63.2139	5.57952	5.16966e-22		10.8924	15.6254	1.43056	0.307948		10.8924	30.4789	2.78181	3.93095e-08
Ciclev10001999m.g	Plant protein of unknown function (DUF868)	3.0302	16.9094	5.43395	3.20046e-10		7.00773	8.67431	1.23447	0.606848		7.00773	9.79761	1.39251	0.566291
Ciclev10012734m.g	NAD(P)-binding Rossmann-fold superfamily protein	2.07256	11.4935	5.33636	8.0545e-06		3.93278	8.03894	2.0182	0.193695		3.93278	6.13271	1.54551	0.702874
Ciclev10001131m.g	HXXXD-type acyl-transferase family protein	2.80346	15.5161	5.37845	1.74032e-10		7.6188	4.53239	0.600143	0.691462		7.6188	10.9813	1.43562	0.430083
Ciclev10032556m.g	Haloacid dehalogenase-like hydrolase (HAD) superfamily protein	5.74839	31.7828	5.45156	5.73489e-27		6.48162	13.5457	2.07331	0.00246014		6.48162	14.7641	2.25843	0.00129711
Ciclev10012152m.g	Myb domain protein 30	43.457	240.036	5.51315	3.34041e-34		75.7282	75.9982	1.00356	0.955357		75.7282	141.735	1.87048	0.00146725
Ciclev10025650m.g	S-locus lectin protein kinase family protein	15.0561	83.0087	5.48351	3.6218e-35		34.1763	40.2972	1.17857	0.702052		34.1763	50.6743	1.48132	0.211336
Ciclev10023519m.g	Myb domain protein 14	13.6118	74.9414	5.47276	7.52582e-22		11.0568	24.0566	2.16519	0.0431622		11.0568	29.6439	2.66599	0.0123815
Ciclev10032368m.g	Cytokine-induced anti-apoptosis inhibitor 1, Fe-S biogenesis	7.33995	40.3447	5.43615	1.42204e-20		11.025	31.6019	2.84961	1.0717e-07		11.025	16.3405	1.4778	0.345077
Ciclev10005117m.g	Pectinacetylesterase family protein	5.67095	31.1068	5.40757	1.02686e-19		8.61644	7.78139	0.904198	1		8.61644	8.92635	1.03555	1
Ciclev10015531m.g	Purine permease 10	1.92201	10.5276	5.25596	6.58809e-09		4.36882	7.60979	1.72524	0.140602		4.36882	11.9104	2.68761	0.0024154
Ciclev10002024m.g	Adenine phosphoribosyl transferase 1	92.9452	507.92	5.45993	1.72043e-35		162.479	148.978	0.916959	1		162.479	190.233	1.17071	0.827548
Ciclev10014853m.g	Remorin family protein	24.8627	135.746	5.44195	2.63942e-34		34.7615	92.1457	2.64606	0.000509135		34.7615	39.3721	1.13226	0.95
Ciclev10026156m.g	RING/U-box superfamily protein	6.58641	35.8937	5.38312	1.4089e-21		24.3863	48.1219	1.96934	0.00359283		24.3863	21.3742	0.876989	0.948594
Ciclev10022063m.g	Homolog of carrot EP3-3 chitinase	5.73268	31.1894	5.3645	1.04119e-15		1.24071	1.76076	1.38789	0.821805		1.24071	0.62221	0.538677	0.807285
Ciclev10014374m.g	LETM1-like protein	23.4971	127.792	5.41982	6.01595e-33		28.7283	72.2522	2.50976	8.00921e-08		28.7283	50.296	1.74814	0.00472105
Ciclev10011614m.g	AAA-ATPase 1	10.1551	54.7044	5.34412	8.64724e-23		15.3782	14.8118	0.963408	1		15.3782	30.5138	1.97787	0.0179818
Ciclev10001690m.g	UDP-D-glucose/UDP-D-galactose 4-epimerase 5	1.54334	8.30887	5.11693	1.06667e-06		0.673661	1.27811	1.78128	0.579144		0.673661	0.459431	0.723095	1
Ciclev10026590m.g	Unknown	1.73388	9.28749	5.11892	0.000345743		1.57181	1.63755	1.03932	1		1.57181	2.25953	1.41136	1
Ciclev10027748m.g	Leucine-rich receptor-like protein kinase family protein	5.81284	31.0844	5.27401	3.90817e-29		20.4112	15.455	0.758367	0.60744		20.4112	28.9523	1.41641	0.190474
Ciclev10019923m.g	Major facilitator superfamily protein	28.5924	152.29	5.31115	1.89512e-32		40.5031	119.194	2.93804	2.24489e-09		40.5031	60.819	1.50035	0.0965059
Ciclev10011754m.g	AT2G36650.1	1.47139	7.82024	5.04027	1.09393e-06		3.34482	4.09478	1.21771	0.858012		3.34482	6.49851	1.91549	0.245699
Ciclev10014748m.g	FAD-binding Berberine family protein	28.7405	152.584	5.2941	7.71639e-22		107.246	240.698	2.24318	0.00147707		107.246	145.477	1.35615	0.529602
Ciclev10015210m.g	Glucose-6-phosphate/phosphate translocator 2	11.7143	62.1028	5.26505	2.03362e-23		32.1782	90.8763	2.81851	0.000316593		32.1782	66.2151	2.05449	0.0629369
Ciclev10017282m.g	Unknown	6.13712	32.4725	5.22235	1.0959e-05		4.97872	10.2177	2.03156	0.292678		4.97872	3.43748	0.69653	0.754668
Ciclev10021607m.g	Osmotin 34	2.76946	14.568	5.11176	1.93791e-05		12.9316	31.0465	2.39008	0.000480731		12.9316	20.406	1.57356	0.350171
Ciclev10016434m.g	NAC domain containing protein 84	17.6689	92.8441	5.2307	3.19525e-18		42.9845	89.6603	2.08335	0.000359488		42.9845	85.383	1.98408	0.0128428
Ciclev10026493m.g	AT1G52140.1	1.6019	8.41353	5.00237	0.00096172		13.0965	3.84607	0.299023	0.0146633		13.0965	6.20048	0.477434	0.44027
Ciclev10005652m.g	AT1G79160.1	13.0194	68.2523	5.21	2.95205e-22		22.8966	9.71347	0.426736	0.00841582		22.8966	44.5484	1.94152	0.000881131
Ciclev10026710m.g	Protein of unknown function (DUF581)	7.58258	39.6829	5.17833	4.41262e-06		23.2527	0.993933	0.0468439	5.93388e-10		23.2527	31.6575	1.35991	0.856164
Ciclev10021157m.g	Myb domain protein 116	20.6778	108.117	5.2083	5.18699e-18		23.8333	25.0092	1.04913	0.886993		23.8333	17.4823	0.734638	0.353563
Ciclev10027236m.g	UDP-Glycosyltransferase superfamily protein	1.88358	9.84507	5.01371	2.18818e-08		1.71427	1.92277	1.11492	0.950599		1.71427	3.74779	2.12084	0.256168
Ciclev10002979m.g	Gibberellin-regulated family protein	3.41892	17.8562	5.10275	7.93526e-09		6.05769	5.08893	0.842673	1		6.05769	2.21999	0.376763	0.231464
Ciclev10020016m.g	Tryptophan biosynthesis 1	38.2951	198.533	5.1734	1.23632e-29		19.3065	32.8898	1.69993	0.00098734		19.3065	41.0705	2.12148	0.000101111
Ciclev10025279m.g	Aspartate aminotransferase	13.8663	71.4984	5.1265	5.97265e-29		14.0933	14.1335	1.00283	0.979671		14.0933	28.6133	2.02302	0.000388449
Ciclev10025746m.g	F-box family protein	1.18189	6.08492	4.82486	7.8002e-06		2.73604	7.68999	2.74678	0.00102802		2.73604	6.79889	2.43258	0.0753005
Ciclev10003619m.g	ACT-like protein tyrosine kinase family protein	3.69489	18.7946	4.97895	1.38383e-19		5.46564	11.7615	2.13121	8.34846e-05		5.46564	8.40564	1.52824	0.289518
Ciclev10009102m.g	AT5G57340.2	6.0763	30.8832	5.01647	3.61895e-22		22.7409	13.262	0.585004	0.13636		22.7409	29.8877	1.3129	0.439247
Ciclev10015474m.g	Pectin lyase-like superfamily protein	1.25495	6.33937	4.75246	4.53017e-06		0	0.0342832	1.34283	0.955357		0	0	1	1
Ciclev10031241m.g	Non-specific phospholipase C3	23.2457	117.224	5.02553	4.7049e-11		46.3448	7.60422	0.165879	8.10756e-07		46.3448	40.4621	0.873339	0.955733
Ciclev10023073m.g	AT2G35658.2	1.3549	6.79641	4.74013	0.000620515		2.62532	2.4631	0.940478	0.955357		2.62532	6.89744	2.56756	0.191326
Ciclev10008564m.g	Glucose-6-phosphate/phosphate translocator 2	33.2666	166.304	4.98714	1.9385e-29		32.6394	39.6328	1.21361	0.421528		32.6394	54.695	1.67367	0.0191138
Ciclev10011434m.g	Pyridoxal phosphate (PLP)-dependent transferases superfamily protein	99.3682	496.495	4.9925	4.03097e-27		122.359	330.053	2.69602	5.89476e-08		122.359	145.625	1.18999	0.70674
Ciclev10011218m.g	Receptor lectin kinase	2.50355	12.4949	4.83757	1.73795e-15		10.4707	4.78767	0.462378	0.0544213		10.4707	7.8395	0.751084	0.727988
Ciclev10020136m.g	Methionine gamma-lyase	46.5699	232.053	4.97437	2.70644e-29		89.0897	124.881	1.40129	0.0980656		89.0897	141.425	1.58678	0.0182081
Ciclev10008730m.g	AT5G25265.1	28.8668	143.833	4.96889	2.72174e-32		29.3557	68.6787	2.33499	6.7393e-06		29.3557	41.4459	1.41045	0.251131
Ciclev10005422m.g	O-acetylserine (thiol) lyase (OAS-TL) isoform A1	2.20385	10.9769	4.80799	1.70941e-07		2.53343	1.58185	0.638652	0.580259		2.53343	2.71293	1.06816	1
Ciclev10002231m.g	ZCF37	11.2346	55.6652	4.91989	3.71598e-15		38.5679	93.574	2.42253	7.14987e-05		38.5679	63.4471	1.64341	0.208129
Ciclev10025170m.g	Nucleotide transporter 1	28.9318	143	4.92908	2.67221e-15		68.675	69.0358	1.00525	0.955357		68.675	141.586	2.06013	0.00482383
Ciclev10012143m.g	Uridine-ribohydrolase 1	8.02303	39.4406	4.86771	2.15378e-15		13.4415	30.0041	2.22309	0.000636174		13.4415	27.1636	2.01334	0.0222648
Ciclev10016681m.g	AMMECR1 family	5.42632	26.63	4.83685	1.5826e-22		5.29841	12.1693	2.27276	0.000103728		5.29841	10.7206	2.0044	0.00495013
Ciclev10019672m.g	3-ketoacyl-CoA synthase 1	29.1847	141.71	4.84245	1.16441e-19		94.2458	91.8411	0.974512	1		94.2458	106.885	1.13396	0.905879
Ciclev10031309m.g	Cytochrome p450 79a2	2.21609	10.7296	4.6758	2.83815e-06		3.48083	7.8633	2.22387	0.0292413		3.48083	9.20607	2.59885	0.0123815
Ciclev10002998m.g	Unknown	3.42808	16.5911	4.73093	2.56318e-09		16.1178	10.5858	0.658892	0.514741		16.1178	15.1132	0.938055	1
Ciclev10030691m.g	Trehalose-phosphatase/synthase 9	3.23378	15.6102	4.71244	9.73307e-13		6.37068	16.2515	2.52702	1.878e-06		6.37068	10.5488	1.6457	0.0430591
Ciclev10012180m.g	Mitochondrial substrate carrier family protein	27.0676	129.615	4.77461	5.22569e-27		43.3139	42.5146	0.981589	1		43.3139	64.8486	1.49603	0.129809
Ciclev10031870m.g	Matrixin family protein	41.114	196.726	4.77569	3.09047e-20		156.25	362.91	2.32178	0.000805038		156.25	222.716	1.42511	0.405829
Ciclev10015856m.g	Flavonol synthase 1	25.3913	120.958	4.74898	1.05522e-21		14.7889	15.2108	1.02834	0.848039		14.7889	15.4581	1.04495	1
Ciclev10003734m.g	Cytosolic invertase 2	9.29798	44.1919	4.71292	2.17892e-10		7.11655	20.2456	2.81929	0.0398196		7.11655	21.0382	2.92913	0.0520432
Ciclev10016037m.g	uricase / urate oxidase / nodulin 35, putative	41.8014	197.047	4.70503	3.9437e-30		50.0655	54.7183	1.09275	0.350433		50.0655	67.7544	1.35261	0.321118
Ciclev10018721m.g	Leucine-rich repeat transmembrane protein kinase	3.96725	18.5264	4.5796	2.33273e-19		10.8264	10.5988	0.979166	1		10.8264	21.5372	1.98027	0.000264104
Ciclev10015492m.g	Auxin-responsive family protein	27.9877	130.562	4.65193	8.76998e-20		57.4013	118.089	2.05541	0.130816		57.4013	102.957	1.79225	0.440541
Ciclev10031731m.g	Pheophytinase	59.724	276.586	4.625	1.81831e-27		96.4585	279.804	2.89881	1.2468e-08		96.4585	240.632	2.49312	3.48581e-07
Ciclev10006357m.g	AT5G49525.1	8.81624	40.8111	4.58838	3.82853e-08		13.7018	12.4571	0.909812	1		13.7018	14.2556	1.04012	1
Ciclev10024572m.g	Major facilitator superfamily protein	7.70703	35.6574	4.58015	2.55959e-11		12.4207	34.0436	2.72698	3.05734e-06		12.4207	16.2012	1.30195	0.813761
Ciclev10004869m.g	Pectin lyase-like superfamily protein	9.4116	43.5262	4.58663	9.37218e-25		9.25699	25.1807	2.7018	8.32509e-06		9.25699	14.0436	1.51155	0.293461
Ciclev10000968m.g	Serine carboxypeptidase-like 40	7.54516	34.6578	4.54637	1.79371e-14		8.41435	18.0363	2.13009	0.00391964		8.41435	5.51212	0.659137	0.54107
Ciclev10026432m.g	AT4G14746.1	21.1566	96.9987	4.56794	7.92374e-29		32.8389	70.791	2.15219	7.57293e-05		32.8389	74.7952	2.27376	3.28625e-05
Ciclev10027998m.g	Exocyst subunit exo70 family protein H7	3.49444	15.8767	4.44482	2.42178e-06		24.5253	40.5626	1.65126	0.113725		24.5253	35.0505	1.42742	0.813302
Ciclev10009900m.g	AT1G52720.1	32.2569	146.425	4.52842	1.4623e-20		33.7302	39.9853	1.1849	0.510082		33.7302	100.436	2.97177	4.39159e-09
Ciclev10015533m.g	Aldolase-type TIM barrel family protein	89.1911	403.545	4.52055	2.25289e-25		116.701	231.322	1.98134	0.000599458		116.701	196.619	1.68422	0.0191002
Ciclev10008653m.g	Jasmonate-zim-domain protein 1	159.594	721.625	4.51942	2.24966e-15		497.524	360.291	0.724224	0.596913		497.524	861.557	1.73154	0.0358631
Ciclev10025775m.g	Pyridoxal phosphate (PLP)-dependent transferases superfamily protein	11.7189	52.778	4.47403	1.70031e-25		10.0809	25.9002	2.55383	3.76049e-05		10.0809	17.2867	1.70778	0.0894099
Ciclev10030661m.g	alpha-amylase-like 3	17.6637	79.3917	4.47496	3.18268e-28		35.8789	60.0091	1.67068	0.0162761		35.8789	58.9992	1.64261	0.0299769
Ciclev10021699m.g	Myb domain protein 14	6.28	28.1822	4.43295	2.89556e-17		10.972	5.51562	0.507191	0.222267		10.972	8.67224	0.792291	0.823167
Ciclev10011705m.g	Lecithin:cholesterol acyltransferase 3	15.8838	71.0512	4.45147	1.05905e-21		30.0828	13.6687	0.456177	0.0197647		30.0828	34.852	1.15801	0.615307
Ciclev10009122m.g	Ras-related small GTP-binding family protein	6.02051	26.9223	4.41504	9.66329e-19		6.14944	5.8058	0.945014	1		6.14944	7.02648	1.14034	1
Ciclev10026594m.g	Maternal effect embryo arrest 59	26.8185	119.871	4.45681	4.16878e-18		58.2986	62.9211	1.07915	0.69131		58.2986	66.5345	1.14103	0.872912
Ciclev10002536m.g	Unknown	12.8289	57.2157	4.43315	6.50914e-29		25.7294	30.2612	1.17545	0.86904		25.7294	37.3811	1.4511	0.359213
Ciclev10029040m.g	NAD(P)-binding Rossmann-fold superfamily protein	3.84541	17.1171	4.36382	5.13597e-06		11.2418	0.28646	0.034074	4.09251e-12		11.2418	1.62901	0.152446	6.16145e-05
Ciclev10029158m.g	S-adenosyl-L-methionine-dependent methyltransferases superfamily protein	133.619	593.527	4.43937	1.99708e-21		31.3326	19.4265	0.621216	0.120402		31.3326	12.8345	0.411499	0.000173905
Ciclev10011449m.g	AAA-ATPase 1	12.3508	54.7619	4.40629	1.72235e-16		11.5761	10.7486	0.929129	1		11.5761	13.8606	1.19565	0.939271
Ciclev10011912m.g	S-adenosylmethionine synthetase family protein	212.377	939.381	4.42157	4.24169e-17		372.775	338.055	0.906886	1		372.775	594.796	1.59543	0.0493131
Ciclev10011408m.g	Galactosyltransferase1	2.40358	10.6233	4.2832	1.02094e-13		3.78628	11.1205	2.8872	5.33546e-06		3.78628	8.52626	2.21967	0.00571318
Ciclev10017057m.g	Thioredoxin superfamily protein	27.3413	120.713	4.4026	5.32041e-20		268.265	314.885	1.17372	0.641866		268.265	298.752	1.1136	1
Ciclev10028812m.g	Aldolase-type TIM barrel family protein	21.052	92.5876	4.38199	7.78256e-21		25.2682	36.5832	1.44603	0.0282948		25.2682	39.9066	1.57704	0.0294484
Ciclev10008648m.g	DNA-binding protein phosphatase 1	14.9539	65.7551	4.37462	1.53352e-26		23.8156	36.9027	1.54722	0.0540275		23.8156	45.7945	1.91902	0.00163319
Ciclev10031939m.g	Glutamine synthase clone R1	119.617	524.094	4.37861	3.67113e-28		133.051	127.905	0.961351	1		133.051	168.291	1.26466	0.522167
Ciclev10011597m.g	6-phosphogluconate dehydrogenase family protein	60.4431	264.607	4.37221	1.71659e-28		55.5346	83.9467	1.51069	0.0298407		55.5346	105.55	1.89901	0.0012096
Ciclev10023109m.g	AT4G37608.1	9.28082	40.2089	4.29695	3.11801e-23		13.2871	25.7094	1.92793	0.000250693		13.2871	24.7036	1.8528	0.0246511
Ciclev10028901m.g	AP2/B3-like transcriptional factor family protein	2.29896	9.95157	4.18997	5.56468e-06		6.21606	5.77673	0.930443	0.765505		6.21606	14.8079	2.36032	0.0143661
Ciclev10014744m.g	Major facilitator superfamily protein	202.688	869.446	4.28795	4.93567e-26		229.797	406.94	1.77054	0.0161736		229.797	426.685	1.85642	0.0212099
Ciclev10027718m.g	Protein of unknown function, DUF593	2.05149	8.78906	4.13158	1.89515e-14		3.4565	3.94058	1.13611	0.766292		3.4565	5.40556	1.54803	0.205031
Ciclev10011219m.g	Wall-associated kinase family protein	3.49796	14.9151	4.17323	8.31992e-08		4.81715	9.08363	1.86767	0.0326065		4.81715	3.66769	0.766234	0.871655
Ciclev10001202m.g	Pyridoxal phosphate (PLP)-dependent transferases superfamily protein	47.143	200.537	4.24692	1.87996e-22		59.4628	80.9329	1.36046	0.128199		59.4628	98.4416	1.65441	0.0208507
Ciclev10000618m.g	Protein kinase superfamily protein	5.84962	24.8329	4.19068	2.53572e-15		19.6375	22.5515	1.14764	0.498499		19.6375	19.0986	0.972697	1
Ciclev10018720m.g	ATP-binding cassette A2	18.0611	76.5493	4.22052	3.56482e-28		22.4165	45.814	2.03912	0.000599458		22.4165	48.7066	2.16759	0.00116565
Ciclev10016071m.g	Duplicated homeodomain-like superfamily protein	5.16437	21.8872	4.1766	1.60568e-11		8.22172	10.2958	1.24923	0.531887		8.22172	8.42694	1.02466	1
Ciclev10016436m.g	AT2G42760.1	7.87553	33.2902	4.18658	5.43647e-08		17.4856	11.6387	0.667516	0.717026		17.4856	14.5975	0.835766	1
Ciclev10030757m.g	Clp ATPase	16.8281	70.8936	4.19382	2.61549e-23		22.4806	36.9324	1.64001	0.0143707		22.4806	42.1024	1.86897	0.00100565
Ciclev10016831m.g	Bifunctional inhibitor/lipid-transfer protein/seed storage 2S albumin superfamily protein	6.19063	26.0658	4.15949	1.01033e-07		11.4553	31.3865	2.72485	0.00303097		11.4553	21.6127	1.87903	0.134696
Ciclev10002947m.g	Hypoxia-responsive family protein	56.0007	235.142	4.19322	6.57333e-21		103.511	251.949	2.43265	0.000985072		103.511	219.172	2.1163	0.0138966
Ciclev10032760m.g	Alpha/beta hydrolase related protein	8.62568	36.1979	4.15989	2.53359e-13		21.0097	56.3622	2.6747	2.68192e-05		21.0097	28.0217	1.33217	0.641657
Ciclev10001747m.g	Polynucleotidyl transferase, ribonuclease H-like superfamily protein	8.97392	37.5882	4.15347	1.52496e-19		13.2294	36.4494	2.74201	1.06782e-08		13.2294	21.1427	1.59366	0.0961419
Ciclev10010323m.g	20S proteasome subunit PAA2	8.82703	36.9392	4.14911	9.21287e-11		8.08654	17.4569	2.14461	0.0431991		8.08654	18.9227	2.32366	0.0473461
Ciclev10000835m.g	Class-II DAHP synthetase family protein	82.0077	341.238	4.1572	4.79033e-23		19.9787	33.8699	1.69183	0.163111		19.9787	57.066	2.84709	2.41624e-05
Ciclev10031841m.g	Haloacid dehalogenase-like hydrolase (HAD) superfamily protein	19.7644	82.0671	4.1364	5.49838e-26		23.3349	52.0288	2.22441	8.3301e-06		23.3349	56.3851	2.4103	1.868e-06
Ciclev10001726m.g	Peroxidase superfamily protein	13.6265	56.2196	4.10299	1.05184e-15		41.9277	26.3676	0.629767	0.164253		41.9277	19.3391	0.462531	0.000390726
Ciclev10015347m.g	Aspartate aminotransferase 1	13.4044	55.28	4.10088	7.87564e-25		19.3786	23.188	1.19557	0.415714		19.3786	33.1225	1.70559	0.016636
Ciclev10024826m.g	SET domain-containing protein	0.660515	2.71782	3.70515	0.000461872		1.63286	3.7242	2.20688	0.014592		1.63286	2.75652	1.64844	0.51812
Ciclev10016351m.g	Late embryogenesis abundant (LEA) hydroxyproline-rich glycoprotein family	35.6315	146.286	4.09682	1.41051e-20		101.93	182.121	1.78596	0.0365646		101.93	128.782	1.26318	0.671734
Ciclev10028100m.g	Major facilitator superfamily protein	9.17028	37.5655	4.06304	4.37576e-15		19.6089	10.0121	0.51307	0.00779458		19.6089	32.5509	1.65666	0.0218609
Ciclev10012081m.g	Non-intrinsic ABC protein 11	14.7381	60.3663	4.07506	3.1285e-21		22.3804	29.2544	1.30578	0.140076		22.3804	51.4235	2.29193	1.16591e-05
Ciclev10033882m.g	Tetratricopeptide repeat (TPR)-like superfamily protein	0.878835	3.58194	3.76155	0.000176602		1.89946	0.842014	0.471134	0.396848		1.89946	2.63839	1.36956	0.611719
Ciclev10012926m.g	AT3G03280.1	26.7607	109.017	4.06232	2.1582e-13		234.535	373.236	1.59114	0.0710864		234.535	217.902	0.92911	1
Ciclev10000629m.g	alpha/beta-Hydrolases superfamily protein	6.38914	25.8951	4.00594	4.20758e-16		7.6185	16.571	2.15987	0.00186413		7.6185	22.3473	2.90825	3.05146e-05
Ciclev10004572m.g	ATP citrate lyase subunit B 2	36.6799	148.638	4.04401	3.26315e-19		28.5207	37.1434	1.30128	0.173527		28.5207	53.9809	1.88958	0.0014026
Ciclev10011691m.g	Fatty acid desaturase 8	98.5969	398.367	4.03728	5.84318e-20		162.733	131.089	0.805666	0.764362		162.733	337.395	2.07265	0.00656405
Ciclev10004902m.g	Serine hydroxymethyltransferase 4	73.9824	298.535	4.03112	1.34214e-25		68.7543	44.235	0.643896	0.142644		68.7543	69.8073	1.01529	1
Ciclev10032152m.g	D-aminoacyl-tRNA deacylases	8.15055	32.8104	3.98887	4.70073e-15		7.84259	15.4616	1.95926	0.00503955		7.84259	18.5694	2.35055	0.00122006
Ciclev10030903m.g	Calcium-dependent lipid-binding (CaLB domain) family protein	10.473	42.1584	3.99681	8.45831e-20		13.7496	17.6254	1.27984	0.149902		13.7496	23.1923	1.6818	0.0377265
Ciclev10016376m.g	PLAC8 family protein	2.71009	10.9062	3.91668	2.46322e-06		6.65133	11.5294	1.72253	0.0925239		6.65133	8.39834	1.25876	0.798272
Ciclev10032032m.g	Mitochondrial substrate carrier family protein	6.28791	25.2792	3.97301	1.23625e-16		10.287	18.2097	1.76275	0.00493048		10.287	20.0249	1.93751	0.0197429
Ciclev10003220m.g	Cytosolic invertase 2	6.29793	25.2211	3.9577	1.0903e-14		9.44163	14.3883	1.51843	0.202437		9.44163	18.9215	1.99353	0.0291971
Ciclev10027940m.g	SCARECROW-like 14	6.21179	24.8685	3.95584	2.54358e-17		12.6942	24.9346	1.95671	0.000535689		12.6942	21.8126	1.71269	0.0293939
Ciclev10014698m.g	Cationic amino acid transporter 5	3.91232	15.6488	3.92511	8.69895e-07		9.7083	8.82098	0.909534	1		9.7083	19.1874	1.96644	0.0243879
Ciclev10018862m.g	Protein kinase family protein	1.53816	6.10081	3.78522	1.95059e-06		2.96318	6.1523	2.04111	0.0175241		2.96318	4.06551	1.35986	0.813761
Ciclev10022912m.g	SAUR-like auxin-responsive protein family	24.0771	95.4548	3.95228	6.03167e-12		76.7935	217.045	2.82397	0.000314024		76.7935	95.372	1.24161	0.885324
Ciclev10025337m.g	Phosphofructokinase 5	4.86214	19.2724	3.90404	3.71598e-15		5.68298	8.28692	1.45028	0.168472		5.68298	11.9312	2.08046	0.0066907
Ciclev10030771m.g	Terpenoid cyclases family protein	20.9733	83.0867	3.94749	4.69397e-22		49.5004	116.793	2.3567	1.34972e-05		49.5004	124.689	2.5159	2.62079e-06
Ciclev10019132m.g	Ethylene response sensor 1 (ERS1)	24.8603	98.2881	3.94179	3.32731e-21		37.2378	45.3805	1.21808	0.35489		37.2378	25.894	0.696183	0.114683
Ciclev10022658m.g	ORMDL family protein	14.708	58.077	3.92876	1.86693e-25		14.5751	39.8339	2.72119	1.3137e-08		14.5751	31.0905	2.1254	4.80837e-05
Ciclev10021747m.g	Novel plant snare 11	2.61994	10.3329	3.83572	1.03336e-05		3.12933	7.77982	2.44008	0.00267125		3.12933	4.54362	1.43795	0.612075
Ciclev10001032m.g	Major facilitator superfamily protein	6.30865	24.7945	3.88452	1.18249e-16		9.47399	12.2867	1.29379	0.241756		9.47399	21.2566	2.23069	0.000321839
Ciclev10028755m.g	Nitrilase 4	18.7086	73.3935	3.90745	4.37817e-09		26.3166	25.493	0.968821	1		26.3166	25.3085	0.961838	1
Ciclev10032686m.g	Glutathione S-transferase tau 7	148.863	579.454	3.89058	2.551e-21		125.675	123.654	0.983932	1		125.675	144.969	1.1534	0.941654
Ciclev10028471m.g	Phosphate transporter 4;6	2.42787	9.4504	3.77804	8.07898e-09		4.37909	7.08386	1.60387	0.109067		4.37909	11.0825	2.49661	0.000998889
Ciclev10028055m.g	D-3-phosphoglycerate dehydrogenase	12.3409	47.9523	3.86245	1.16156e-16		21.9101	4.7694	0.221234	4.65208e-10		21.9101	16.3399	0.746923	0.331483
Ciclev10025235m.g	Cupredoxin superfamily protein	9.07452	35.2544	3.85354	3.61865e-10		63.4618	47.3269	0.746155	0.794861		63.4618	76.2357	1.20097	0.974291
Ciclev10018739m.g	ABC2 homolog 6	10.6207	41.2181	3.85403	1.95454e-21		13.5328	24.0102	1.76854	0.00142911		13.5328	30.0962	2.21497	6.16145e-05
Ciclev10011537m.g	SET domain group 40	5.67877	22.0235	3.8284	2.43806e-16		20.9571	7.7727	0.373874	0.000261649		20.9571	32.2908	1.53824	0.0970978
Ciclev10026387m.g	RING/U-box superfamily protein	10.4296	40.3295	3.8396	1.03872e-16		36.2667	33.0824	0.912437	1		36.2667	56.3208	1.55144	0.0621896
Ciclev10027381m.g	Leucine-rich repeat protein kinase family protein	1.32555	5.12211	3.66323	8.86413e-06		2.50748	0.504543	0.231849	0.15232		2.50748	2.84711	1.13025	0.914028
Ciclev10019463m.g	Calcium-dependent protein kinase (CDPK) family protein	20.056	77.447	3.84735	4.73275e-22		45.9523	36.2986	0.790377	0.955357		45.9523	71.0233	1.54441	0.121602
Ciclev10015311m.g	AT3G19990.1	11.1585	42.9573	3.82442	8.90058e-16		15.2984	23.899	1.55854	0.0244913		15.2984	11.4671	0.751192	0.42767
Ciclev10024840m.g	Aconitase 1	46.9671	180.776	3.84294	8.60566e-23		80.475	53.4572	0.664688	0.176816		80.475	75.5209	0.938516	1
Ciclev10001869m.g	Peroxisomal adenine nucleotide carrier 1	22.8525	87.9312	3.83536	6.22669e-19		27.9513	33.2116	1.18752	0.622843		27.9513	45.6507	1.63096	0.152518
Ciclev10010068m.g	Unknown	6.54376	25.1256	3.79688	5.44599e-06		10.8889	20.4527	1.87032	0.265917		10.8889	32.1426	2.93412	0.00801483
Ciclev10009068m.g	alpha/beta-Hydrolases superfamily protein	8.31778	31.8988	3.80134	4.20432e-17		5.81538	10.547	1.79988	0.0801359		5.81538	7.87855	1.34878	0.869189
Ciclev10015688m.g	NAC domain containing protein 25	13.0345	49.8814	3.80536	1.95735e-14		23.4997	26.9329	1.14548	0.593183		23.4997	20.8575	0.888042	1
Ciclev10007994m.g	HXXXD-type acyl-transferase family protein	14.1596	54.1701	3.80585	3.45754e-14		45.218	50.7149	1.1213	0.638033		45.218	52.493	1.16053	0.820791
Ciclev10001708m.g	Phosphoglycerate mutase family protein	8.60965	32.9258	3.79187	7.12303e-14		7.51077	22.4531	2.96331	1.58606e-05		7.51077	18.9109	2.49789	0.000408045
Ciclev10004274m.g	Leucine-rich repeat receptor-like protein kinase family protein	1.38069	5.26414	3.62273	1.97576e-06		1.09132	2.8202	2.45123	0.0209924		1.09132	0.780552	0.739139	0.986716
Ciclev10002523m.g	Calmodulin like 37	22.2573	84.8447	3.79942	4.18841e-12		99.375	153.8	1.54713	0.0613462		99.375	108.755	1.09429	1
Ciclev10008604m.g	Protein kinase superfamily protein	1.04849	3.9938	3.56451	0.000442945		0.372148	0.031302	0.278095	0.0774625		0.372148	0.24732	0.735616	0.943423
Ciclev10010628m.g	Exostosin family protein	6.34375	24.0904	3.75409	4.65245e-08		9.00821	20.3661	2.24699	0.00362086		9.00821	7.95037	0.883859	0.94769
Ciclev10017437m.g	Esterase/lipase/thioesterase family protein	17.2693	65.5125	3.7775	4.39866e-21		28.1743	37.592	1.33308	0.24588		28.1743	46.9169	1.66289	0.122577
Ciclev10020165m.g	Unknown	21.638	82.0264	3.77801	1.19023e-22		33.6754	54.6504	1.62101	0.032953		33.6754	64.3556	1.90836	0.00391231
Ciclev10031540m.g	Peptidase M20/M25/M40 family protein	5.46754	20.714	3.73846	7.1078e-14		7.40633	4.64768	0.63249	0.356658		7.40633	12.1489	1.63181	0.238927
Ciclev10011932m.g	F-box family protein	15.3295	58.0754	3.77041	6.90495e-19		39.1941	69.376	1.7681	0.00462514		39.1941	56.4838	1.44001	0.256168
Ciclev10020661m.g	Eukaryotic protein of unknown function (DUF914)	11.7606	44.2618	3.74025	1.1193e-15		9.29279	8.11987	0.875126	0.865358		9.29279	9.55796	1.02823	1
Ciclev10003501m.g	Nucleotide-diphospho-sugar transferases superfamily protein	5.20748	19.5365	3.69978	6.52003e-06		9.46939	13.0822	1.37754	0.373259		9.46939	14.1677	1.49097	0.530789
Ciclev10029394m.g	Thioredoxin superfamily protein	11.47	43.0102	3.72603	8.1151e-09		11.226	8.5955	0.767745	0.591628		11.226	21.5555	1.91202	0.179575
Ciclev10031652m.g	Nucleotide/sugar transporter family protein	9.26116	34.6454	3.71165	2.4265e-17		12.2803	12.6705	1.03152	1		12.2803	23.8865	1.93748	0.0112804
Ciclev10021371m.g	ABI-1-like 1	10.1418	37.9367	3.71388	1.49128e-16		13.1162	21.484	1.63315	0.00948236		13.1162	19.6482	1.49424	0.0750192
Ciclev10005019m.g	HOPW1-1-interacting 1	10.9345	40.8948	3.71515	5.94118e-21		19.753	26.4312	1.33638	0.155952		19.753	31.7981	1.60671	0.0388238
Ciclev10020963m.g	alpha/beta-Hydrolases superfamily protein	31.8366	118.868	3.72514	1.38198e-22		32.5523	54.5312	1.67312	0.0796053		32.5523	49.694	1.52498	0.0830502
Ciclev10011964m.g	Protein of unknown function (DUF1637)	6.27178	23.4163	3.69069	2.05205e-14		15.0027	12.5578	0.838119	0.962856		15.0027	22.8819	1.52171	0.101363
Ciclev10025935m.g	Geranylgeranyl pyrophosphate synthase 1	133.087	496.808	3.73091	1.70315e-19		121.673	184.045	1.51219	0.0271351		121.673	269.457	2.21359	1.65146e-05
Ciclev10008429m.g	BNR/Asp-box repeat family protein	1.22558	4.55968	3.51521	0.000500951		2.11738	0.531516	0.284803	0.128929		2.11738	3.88364	1.79655	0.511563
Ciclev10001250m.g	VQ motif-containing protein	6.09257	22.6664	3.6764	3.14983e-13		7.42102	8.99103	1.20875	0.632961		7.42102	13.825	1.85147	0.0521104
Ciclev10025533m.g	Duplicated homeodomain-like superfamily protein	13.2532	49.1369	3.68726	1.29407e-17		21.9717	35.4873	1.61235	0.0209146		21.9717	30.3498	1.37959	0.355149
Ciclev10000825m.g	Allene oxide synthase	49.0154	181.663	3.70074	1.86366e-20		132.726	81.1172	0.611458	0.191944		132.726	181.461	1.36691	0.485848
Ciclev10029136m.g	Calcium-binding EF-hand family protein	10.711	39.5329	3.666	3.67546e-20		19.8975	37.0634	1.8584	0.00100682		19.8975	27.6936	1.38986	0.318228
Ciclev10014029m.g	Multidrug resistance-associated protein 2	22.7488	83.7521	3.66986	6.94108e-23		25.4871	31.2068	1.22354	0.300786		25.4871	27.8572	1.09263	1
Ciclev10004265m.g	Leucine-rich repeat transmembrane protein kinase	0.933806	3.42776	3.4124	1.63224e-06		1.97667	5.4971	2.69523	0.00186914		1.97667	3.9421	1.94643	0.0981694
Ciclev10002239m.g	Myb domain protein 77	1.5234	5.57836	3.49783	0.00109855		3.18851	3.02014	0.948798	1		3.18851	2.68988	0.848372	1
Ciclev10032948m.g	Zim17-type zinc finger protein	4.61314	16.8697	3.6005	0.000176689		5.55136	11.7717	2.10068	0.0795863		5.55136	12.8712	2.29524	0.0703855
Ciclev10023193m.g	AT5G53650.1	13.3051	48.6359	3.63562	3.03404e-08		19.6134	22.3167	1.13713	0.885577		19.6134	28.0988	1.43044	0.558977
Ciclev10022068m.g	LOB domain-containing protein 41	11.3513	41.3208	3.61712	1.55371e-12		22.7991	26.9536	1.18143	0.45196		22.7991	48.7685	2.13408	8.11503e-05
Ciclev10001412m.g	NAD(P)-binding Rossmann-fold superfamily protein	193.363	702.719	3.63284	2.16943e-22		111.387	208.301	1.86928	0.00639661		111.387	278.997	2.50339	1.88816e-06
Ciclev10021225m.g	S-adenosyl-L-methionine-dependent methyltransferases superfamily protein	21.4803	77.9792	3.61807	1.30578e-13		20.139	45.4351	2.24987	4.31145e-06		20.139	37.2567	1.84578	0.00296825
Ciclev10012944m.g	Ribonuclease E inhibitor RraA/Dimethylmenaquinone methyltransferase	60.848	220.828	3.62486	1.32545e-21		45.5251	89.1913	1.95707	0.000847381		45.5251	70.1652	1.54006	0.0663857
Ciclev10028667m.g	Mitogen-activated protein kinase 3 (MAPK3)	93.5224	338.955	3.62152	9.58051e-21		191.789	463.138	2.4141	0.000959657		191.789	288.728	1.50519	0.551725
Ciclev10020104m.g	Transmembrane amino acid transporter family protein	5.83084	21.0953	3.57375	3.65526e-13		17.9336	16.2055	0.904173	1		17.9336	25.2185	1.40396	0.251756
Ciclev10012062m.g	Zinc transporter 1 precursor	3.71288	13.4078	3.54266	4.14511e-10		20.4596	19.8811	0.971861	1		20.4596	23.1737	1.13201	1
Ciclev10009119m.g	Xyloglucan endotransglycosylase 6	9.27833	33.4831	3.58093	1.67388e-08		42.5478	84.2499	1.97782	0.0138053		42.5478	51.1859	1.20254	0.836304
Ciclev10007897m.g	RING/U-box superfamily protein	15.4673	55.7344	3.58664	2.81756e-16		22.57	46.4176	2.05195	0.000233957		22.57	30.7597	1.36126	0.312274
Ciclev10026199m.g	WUSCHEL related homeobox 13	33.7167	121.283	3.58944	1.88415e-17		38.1923	45.0408	1.17885	0.36609		38.1923	41.1148	1.07632	0.917545
Ciclev10028544m.g	Isovaleryl-CoA-dehydrogenase	24.2536	87.2354	3.58613	2.23607e-16		39.1877	91.4144	2.32934	5.86097e-05		39.1877	58.026	1.4795	0.170889
Ciclev10015580m.g	Arogenate dehydratase 1	6.04217	21.7169	3.55198	5.09614e-13		6.35855	11.3149	1.76741	0.0190991		6.35855	10.1872	1.5928	0.162899
Ciclev10013197m.g	PHYTOSULFOKINE 3 PRECURSOR	125.761	451.801	3.59047	4.83964e-22		123.658	362.002	2.92589	2.31461e-06		123.658	201.662	1.6303	0.0486617
Ciclev10005244m.g	RING/U-box superfamily protein	16.4917	59.2158	3.57504	1.65636e-18		17.2607	19.8877	1.15132	0.664519		17.2607	17.4427	1.01048	1
Ciclev10012067m.g	Geranylgeranyl pyrophosphate synthase 1	5.56461	19.9799	3.54481	9.19901e-10		11.2791	6.8216	0.608272	0.438705		11.2791	9.30649	0.826645	0.92685
Ciclev10019339m.g	Basic helix-loop-helix (bHLH) DNA-binding superfamily protein	29.5009	105.907	3.58121	2.51152e-15		95.043	71.6963	0.754614	0.69513		95.043	112.634	1.18489	0.833256
Ciclev10027468m.g	S-locus lectin protein kinase family protein	3.30741	11.8354	3.50277	5.54034e-08		2.22532	4.04209	1.7813	0.0424409		2.22532	2.84299	1.26563	0.776126
Ciclev10033110m.g	AT2G31945.1	23.2453	83.1286	3.56512	3.24792e-12		81.1558	133.537	1.64464	0.0786358		81.1558	89.1984	1.09898	1
Ciclev10014707m.g	Terpene synthase 14	3.14132	11.2208	3.49266	2.62041e-05		0.624539	0.14606	0.339609	0.478426		0.624539	1.16846	1.75072	0.571196
Ciclev10001990m.g	Acyl-CoA-binding domain 3	6.88485	24.5394	3.52755	2.96968e-18		7.74208	18.6496	2.3909	2.21087e-06		7.74208	16.3768	2.10107	0.000204667
Ciclev10013702m.g	ATP-citrate lyase A-3	38.6719	137.231	3.54204	1.52796e-18		47.922	87.967	1.83389	0.00196739		47.922	70.6402	1.47308	0.159049
Ciclev10031122m.g	Basic helix-loop-helix (bHLH) DNA-binding superfamily protein	9.13716	32.4013	3.51854	9.22616e-21		14.9102	9.34206	0.629044	0.177808		14.9102	29.6448	1.98164	0.00219821
Ciclev10014647m.g	Amino acid transporter 1	0.95216	3.37491	3.30265	0.000630322		3.04436	2.27666	0.755848	0.954828		3.04436	4.43493	1.44224	0.544878
Ciclev10000558m.g	F-box family protein	2.12608	7.50222	3.41508	0.00017608		6.92577	15.285	2.1898	0.0316035		6.92577	6.01496	0.870361	1
Ciclev10010955m.g	AT1G74160.1	0.519796	1.83163	3.11655	0.00418952		2.79985	6.22436	2.18092	0.00190543		2.79985	7.17531	2.50885	0.000195176
Ciclev10010078m.g	Oxophytodienoate-reductase 3	15.0051	52.8565	3.50587	5.857e-16		17.44	28.0632	1.60566	0.041534		17.44	33.895	1.93815	0.0185086
Ciclev10031487m.g	Galactose oxidase/kelch repeat superfamily protein	24.6214	86.712	3.51162	5.01556e-22		32.9308	93.0775	2.82093	1.22628e-08		32.9308	51.0792	1.54944	0.0722119
Ciclev10032208m.g	Adenosine kinase	6.98893	24.5984	3.48408	1.0516e-11		8.62737	17.8352	2.05505	0.0140835		8.62737	13.0603	1.50793	0.26176
Ciclev10033580m.g	AT3G25590.1	24.664	86.8042	3.50929	3.67502e-18		22.433	44.2073	1.96633	0.000309974		22.433	39.2053	1.74434	0.00770745
Ciclev10000842m.g	ADPGLC-PPase large subunit	18.5695	65.3428	3.50533	8.37454e-21		19.952	18.4431	0.924749	1		19.952	42.1752	2.10828	6.37535e-05
Ciclev10032349m.g	NADH:cytochrome B5 reductase 1	18.8871	66.4535	3.5052	8.05701e-18		16.5749	23.158	1.39479	0.0996455		16.5749	32.0961	1.93082	0.000627528
Ciclev10000155m.g	Leucine-rich receptor-like protein kinase family protein	6.5959	23.1924	3.47861	4.75308e-18		11.8064	31.6997	2.67081	8.26948e-06		11.8064	15.432	1.30451	0.555405
Ciclev10025641m.g	S-locus lectin protein kinase family protein	5.40188	18.9554	3.46343	5.98452e-07		8.26076	0.729752	0.0992436	1.41075e-08		8.26076	4.1794	0.511843	0.0823607
Ciclev10000500m.g	Plant neutral invertase family protein	4.79386	16.8069	3.45471	9.10282e-12		7.06802	9.70465	1.36783	0.18484		7.06802	9.55058	1.34634	0.613432
Ciclev10013565m.g	Pyridoxal phosphate (PLP)-dependent transferases superfamily protein	22.9106	80.2785	3.4931	1.16546e-18		50.4324	64.4608	1.27761	0.192644		50.4324	116.644	2.31028	4.72865e-06
Ciclev10002699m.g	Translationally controlled tumor protein	19.1247	66.9274	3.48653	4.2124e-15		33.4853	40.5286	1.20971	0.42938		33.4853	47.4067	1.41451	0.202569
Ciclev10007739m.g	EIN3-binding F box protein 1	5.72202	20.01	3.45413	7.59018e-14		17.1494	23.3737	1.36084	0.294744		17.1494	6.48513	0.381761	1.02581e-06
Ciclev10003025m.g	Uncharacterised protein family SERF	14.9756	52.3182	3.47702	1.18929e-14		22.12	39.6725	1.78995	0.00433275		22.12	31.311	1.41364	0.500754
Ciclev10001706m.g	Phosphoglycerate mutase family protein	6.2597	21.8387	3.44965	4.53146e-16		8.11595	15.2796	1.87192	0.00139537		8.11595	12.4523	1.5278	0.140341
Ciclev10012776m.g	Calmodulin like 42	16.9847	59.1265	3.46663	1.85712e-10		52.9573	77.0821	1.45469	0.134402		52.9573	81.4484	1.53699	0.306036
Ciclev10031135m.g	Basic helix-loop-helix (bHLH) DNA-binding superfamily protein	3.65594	12.6997	3.40786	1.51176e-10		6.34649	3.33891	0.533455	0.226075		6.34649	4.52435	0.717345	0.681787
Ciclev10000226m.g	Electron carriers;protein disulfide oxidoreductases	2.44398	8.48223	3.37355	8.59667e-11		3.27834	4.00474	1.21502	0.560655		3.27834	2.02804	0.629909	0.317457
Ciclev10021543m.g	Chalcone-flavanone isomerase family protein	15.3523	53.2361	3.45167	1.18373e-12		22.6427	14.0374	0.621624	0.197945		22.6427	34.4102	1.51742	0.117349
Ciclev10004149m.g	Multidrug resistance-associated protein 14	5.87656	20.364	3.42404	3.37003e-13		6.17825	10.0243	1.6126	0.0406655		6.17825	11.3441	1.82282	0.0230481
Ciclev10015144m.g	Ethylene response factor 053	9.80116	33.9535	3.43935	3.96056e-19		43.0276	94.8442	2.20147	1.80441e-05		43.0276	38.6225	0.897859	0.978014
Ciclev10022982m.g	RmlC-like cupins superfamily protein	15.1967	52.5999	3.44518	7.07728e-09		26.5035	49.656	1.87028	0.00469113		26.5035	42.7494	1.61067	0.0691184
Ciclev10013906m.g	Lipin family protein	13.1006	45.2921	3.43865	2.18384e-08		13.2555	26.3464	1.98019	0.00362667		13.2555	19.16	1.44211	0.437914
Ciclev10021450m.g	PPPDE putative thiol peptidase family protein	39.8584	137.653	3.44742	1.12409e-15		61.6574	105.227	1.7055	0.100775		61.6574	113.921	1.84628	0.155925
Ciclev10018038m.g	Leucine-rich repeat transmembrane protein kinase	1.14977	3.96526	3.2528	0.000369551		0.902289	0.396011	0.494878	0.631065		0.902289	0.792553	0.890514	1
Ciclev10000138m.g	Homolog of yeast autophagy 18 (ATG18) H	7.97786	27.4821	3.41453	5.44881e-19		13.0058	25.713	1.96959	0.000785873		13.0058	14.7177	1.13062	0.885293
Ciclev10031247m.g	Cytochrome P450, family 71, subfamily B, polypeptide 34	68.8318	236.05	3.42585	8.32047e-19		122.829	132.171	1.07599	0.769029		122.829	149.299	1.21532	0.734403
Ciclev10013710m.g	Low temperature and salt responsive protein family	298.818	1024.57	3.42794	1.00839e-18		732.019	1559.58	2.13037	0.000118931		732.019	1295.84	1.77012	0.00906346
Ciclev10005777m.g	Basic helix-loop-helix (bHLH) DNA-binding superfamily protein	3.38684	11.5914	3.35302	0.000684054		10.9321	17.2895	1.57626	0.576272		10.9321	27.0672	2.46256	0.0541656
Ciclev10022991m.g	Myb domain protein 15	9.84621	33.6893	3.3972	2.91493e-08		9.70434	18.8657	1.93442	0.0423746		9.70434	19.0504	1.95326	0.0835528
Ciclev10007520m.g	Lectin protein kinase family protein	2.27549	7.77441	3.31486	6.28714e-05		11.4854	8.95871	0.781906	0.838335		11.4854	18.7373	1.62595	0.0356852
Ciclev10029655m.g	Proline-rich family protein	37.8177	129.01	3.40501	1.15217e-16		63.2253	113.475	1.79352	0.00727552		63.2253	123.724	1.95536	0.00119899
Ciclev10023549m.g	Cytochrome P450, family 71, subfamily B, polypeptide 10	11.2159	38.2082	3.38534	9.03844e-19		3.84842	7.40748	1.90139	0.149533		3.84842	4.37976	1.13457	0.604839
Ciclev10003910m.g	HXXXD-type acyl-transferase family protein	2.04684	6.97156	3.29394	3.19015e-06		0.650039	0.0784564	0.237929	0.323892		0.650039	0.694685	1.05952	1
Ciclev10001380m.g	Plant U-box 29	24.581	83.5651	3.38986	3.63786e-12		81.4938	163.785	2.00855	0.00053549		81.4938	91.5368	1.12309	1
Ciclev10026558m.g	Hydroxycinnamoyl-CoA shikimate/quinate hydroxycinnamoyl transferase	19.6248	66.4471	3.37378	2.08489e-09		6.79246	12.0383	1.7611	0.207462		6.79246	11.4529	1.67616	0.419212
Ciclev10012964m.g	Unknown	248.607	840.074	3.37817	1.91856e-09		482.042	567.242	1.17671	0.412244		482.042	540.101	1.12042	0.95104
Ciclev10025430m.g	Major facilitator superfamily protein	11.626	39.2624	3.35684	5.98731e-17		23.4181	52.1386	2.2212	4.00674e-06		23.4181	35.7042	1.52241	0.0652833
Ciclev10019939m.g	Flavin-binding monooxygenase family protein	26.8661	90.7232	3.36804	4.04549e-15		21.1905	40.758	1.91907	0.000448918		21.1905	52.9058	2.48965	7.43113e-07
Ciclev10012256m.g	AT3G52710.1	117.68	397.24	3.37357	1.56848e-13		424.202	1028.08	2.42323	0.000730102		424.202	530.607	1.25078	0.837291
Ciclev10031724m.g	AT1G07040.1	9.92146	33.4551	3.34832	1.48887e-12		20.7447	23.5489	1.13453	0.467185		20.7447	23.1756	1.11662	0.991481
Ciclev10014879m.g	Leucine-rich receptor-like protein kinase family protein	1.70268	5.73744	3.23819	0.000406441		3.15347	8.0689	2.51082	0.0206915		3.15347	3.32537	1.05284	1
Ciclev10015215m.g	Zinc finger C-x8-C-x5-C-x3-H type family protein	21.2447	71.5192	3.35537	8.89872e-18		29.7364	42.1118	1.41477	0.27383		29.7364	45.879	1.54103	0.0907587
Ciclev10031983m.g	UDP-XYL synthase 6	28.7297	96.6494	3.35589	4.70741e-16		27.6978	40.6569	1.46619	0.0408904		27.6978	38.4669	1.38741	0.267943
Ciclev10007948m.g	Cytochrome P450, family 711, subfamily A, polypeptide 1	1.59543	5.35687	3.21857	3.85803e-05		2.90743	3.04886	1.04702	1		2.90743	0.636478	0.244886	0.00891059
Ciclev10020548m.g	SBP (S-ribonuclease binding protein) family protein	16.6762	55.9922	3.34355	1.61058e-18		21.8159	60.3948	2.76031	1.39834e-07		21.8159	21.8057	0.999534	1
Ciclev10022730m.g	Basic region/leucine zipper motif 53	46.9287	157.219	3.34517	3.73614e-12		253.191	318.274	1.25695	0.312328		253.191	183.695	0.725627	0.575015
Ciclev10019107m.g	alpha/beta-Hydrolases superfamily protein	14.1379	47.3143	3.33016	5.52464e-17		15.4178	25.0298	1.61942	0.00870946		15.4178	20.1562	1.30536	0.427445
Ciclev10002180m.g	alpha/beta-Hydrolases superfamily protein	8.21517	27.4192	3.30951	1.21777e-12		15.6542	44.8584	2.85374	7.55501e-08		15.6542	24.2244	1.54399	0.126181
Ciclev10019080m.g	White-brown complex homolog protein 11	68.8805	229.53	3.32891	1.3614e-15		95.2366	147.289	1.54598	0.0441753		95.2366	169.867	1.78281	0.00482359
Ciclev10032400m.g	AT3G51580.1	5.60499	18.6709	3.29026	0.000620515		9.77873	17.7577	1.80769	0.0654613		9.77873	15.0348	1.53206	0.515087
Ciclev10004145m.g	Multidrug resistance-associated protein 14	18.6579	62.0992	3.31589	4.40648e-19		17.2006	29.9648	1.73778	0.00722432		17.2006	28.675	1.66323	0.0638233
Ciclev10006180m.g	Acyl carrier protein 3	185.663	616.429	3.3189	3.46534e-17		165.425	160.246	0.968708	1		165.425	419.979	2.53786	4.04425e-07
Ciclev10006836m.g	Ankyrin repeat family protein	7.62805	25.2906	3.28552	8.75575e-14		8.32586	8.54597	1.02612	1		8.32586	1.83943	0.230176	6.92643e-05
Ciclev10007905m.g	HAD-superfamily hydrolase, subfamily IG, 5\'-nucleotidase	6.79908	22.5354	3.28093	8.29894e-11		11.0466	25.6518	2.31028	3.34509e-06		11.0466	17.456	1.57501	0.0873008
Ciclev10005215m.g	Pyruvate dehydrogenase kinase	65.3319	215.542	3.29567	1.20518e-18		51.2873	118.547	2.30887	3.025e-06		51.2873	90.4109	1.76135	0.00770745
Ciclev10022818m.g	Cytochrome B5 isoform B	89.1755	293.6	3.28982	3.26201e-19		44.6179	59.5039	1.33289	0.203721		44.6179	106.946	2.39381	3.30293e-05
Ciclev10023087m.g	B12D protein	266.497	876.04	3.28638	3.96855e-19		197.042	278.135	1.41134	0.0847607		197.042	349.2	1.77182	0.00605013
Ciclev10018452m.g	Tetratricopeptide repeat (TPR)-like superfamily protein	41.5309	136.363	3.27792	2.1671e-19		55.9468	61.3765	1.09688	0.724698		55.9468	123.628	2.20759	0.000138037
Ciclev10015010m.g	Plectin-related	10.6891	34.9142	3.24534	1.70622e-15		9.46424	12.8219	1.35107	0.138137		9.46424	14.2209	1.49734	0.206625
Ciclev10029537m.g	Cox19-like CHCH family protein	73.5082	239.883	3.26028	1.35248e-18		87.0491	177.092	2.03321	0.000223883		87.0491	135.943	1.56104	0.0573229
Ciclev10032964m.g	Unknown	11.6369	37.9441	3.2414	3.16752e-09		27.4421	36.8206	1.34052	0.259711		27.4421	44.0721	1.6038	0.10067
Ciclev10015647m.g	Ornithine-delta-aminotransferase	21.561	70.2249	3.24661	7.68341e-16		30.2524	75.5901	2.49371	4.93985e-06		30.2524	37.2097	1.22922	0.720343
Ciclev10001459m.g	Plant stearoyl-acyl-carrier-protein desaturase family protein	1.37579	4.47493	3.09998	0.00143356		2.79791	1.2468	0.464747	0.35838		2.79791	2.6916	0.963314	1
Ciclev10004729m.g	Major facilitator superfamily protein	91.4016	297.067	3.24767	9.8896e-17		106.764	210.637	1.972	0.000305965		106.764	163.142	1.52756	0.0972612
Ciclev10032012m.g	WRKY DNA-binding protein 28	18.6505	60.5407	3.23409	1.40199e-14		44.2467	49.7493	1.12408	0.719062		44.2467	30.4983	0.689979	0.211108
Ciclev10020495m.g	Calcineurin-like metallo-phosphoesterase superfamily protein	10.2902	33.3781	3.22208	6.16997e-14		16.1506	21.57	1.33349	0.155064		16.1506	29.5259	1.82306	0.00559782
Ciclev10016576m.g	Aldolase-type TIM barrel family protein	28.2539	91.4718	3.2296	2.01916e-17		26.6409	40.7081	1.52605	0.0107165		26.6409	34.8675	1.30764	0.338201
Ciclev10032651m.g	Ribonuclease 1	2.5569	8.26343	3.14781	0.00300647		13.9411	0.608532	0.0504614	1.13571e-08		13.9411	6.92426	0.500266	0.259401
Ciclev10005087m.g	Basic helix-loop-helix (bHLH) DNA-binding superfamily protein	3.89301	12.5692	3.17284	1.36412e-07		5.24356	0.998787	0.205628	0.00111708		5.24356	7.22266	1.37037	0.649797
Ciclev10029027m.g	Cyclase family protein	62.6597	201.336	3.20964	7.16478e-17		67.6677	170.671	2.51995	2.51168e-07		67.6677	91.0144	1.34451	0.288148
Ciclev10001756m.g	Inositol 1,3,4-trisphosphate 5/6-kinase family protein	10.5269	33.7607	3.18632	1.34043e-09		25.7105	62.687	2.43261	0.000198235		25.7105	38.0148	1.47672	0.445586
Ciclev10007650m.g	Protein kinase superfamily protein	12.4697	39.9625	3.18723	7.53872e-15		17.7362	14.4603	0.816335	0.93572		17.7362	24.8365	1.39809	0.211418
Ciclev10026828m.g	Cytochrome c oxidase-related	112.73	361.271	3.20279	2.89551e-18		111.141	155.585	1.39953	0.100987		111.141	215.737	1.94026	0.00185346
Ciclev10024009m.g	Actin binding	4.79606	15.3679	3.15926	0.000214579		5.41651	13.5337	2.47143	0.00182578		5.41651	8.69298	1.59394	0.467582
Ciclev10025834m.g	NADPH-dependent thioredoxin reductase A	59.3908	190.254	3.19972	1.39685e-13		135.247	271.092	2.00368	0.0116188		135.247	173.055	1.27934	0.917545
Ciclev10005637m.g	Peptide met sulfoxide reductase 4	71.3716	228.549	3.19916	4.28175e-17		110.199	140.42	1.27399	0.204438		110.199	162.563	1.47474	0.115957
Ciclev10019547m.g	AMP-dependent synthetase and ligase family protein	3.21807	10.3028	3.1352	1.45252e-08		4.95279	3.89882	0.791408	0.952067		4.95279	11.0197	2.20071	0.0799586
Ciclev10007030m.g	Calcium-binding EF-hand family protein	4.8087	15.3643	3.15038	0.000453283		5.08161	0.421064	0.10056	0.00709124		5.08161	5.34913	1.05163	1
Ciclev10015182m.g	Ethylene-responsive nuclear protein / ethylene-regulated nuclear protein (ERT2)	23.8174	76.0867	3.18541	2.22138e-12		107.966	107.872	0.999138	0.978782		107.966	152.514	1.41224	0.580511
Ciclev10028715m.g	WRKY DNA-binding protein 74	4.53885	14.4829	3.14366	1.93048e-06		12.9593	1.2547	0.103735	4.99626e-10		12.9593	8.12309	0.629674	0.259223
Ciclev10015916m.g	Metallo-hydrolase/oxidoreductase superfamily protein	2.76392	8.80263	3.10855	7.97895e-05		6.11012	4.001	0.660374	0.575267		6.11012	5.90852	0.967536	1
Ciclev10011192m.g	Protein of unknown function (DUF1666)	7.87966	25.0776	3.15522	3.95749e-14		23.414	16.4256	0.702798	0.392082		23.414	25.2508	1.07811	1
Ciclev10024868m.g	Disease resistance protein (CC-NBS-LRR class) family	1.93894	6.16611	3.07321	6.80678e-05		4.00287	4.48531	1.11759	0.888619		4.00287	5.94053	1.47227	0.521256
Ciclev10007339m.g	Arabinose kinase	15.0606	47.7745	3.15783	4.85348e-16		17.0122	38.5344	2.25772	6.03589e-05		17.0122	20.4407	1.20036	0.791257
Ciclev10025591m.g	Peptidase M20/M25/M40 family protein	30.0836	95.3721	3.16304	4.1113e-15		32.8497	80.2089	2.43732	4.62014e-06		32.8497	50.9964	1.55074	0.0871069
Ciclev10008086m.g	Hexokinase 2	21.2087	67.164	3.15664	3.68744e-15		34.8579	53.5906	1.53586	0.0222775		34.8579	57.5134	1.64808	0.0312137
Ciclev10031324m.g	Proline transporter 1	18.5942	58.8748	3.15471	8.53484e-13		20.5735	36.3374	1.76252	0.00335283		20.5735	37.5791	1.82258	0.020878
Ciclev10021622m.g	Ethylene response factor 1	12.1711	38.5284	3.14791	6.28569e-06		9.2805	19.4205	2.08097	0.0786933		9.2805	4.29125	0.468125	0.0959254
Ciclev10015577m.g	2-oxoglutarate (2OG) and Fe(II)-dependent oxygenase superfamily protein	218.937	693.04	3.16448	1.06983e-18		323.994	486.994	1.50294	0.0300145		323.994	384.607	1.18702	0.719928
Ciclev10012732m.g	Haloacid dehalogenase-like hydrolase (HAD) superfamily protein	7.80947	24.7009	3.13559	0.000191808		7.31523	14.5796	1.97965	0.0520582		7.31523	15.4162	2.09248	0.146936
Ciclev10030257m.g	beta-galactosidase 3	16.3293	51.646	3.14963	4.35706e-11		42.5387	3.97786	0.0956375	2.24691e-24		42.5387	121.318	2.84761	3.50558e-09
Ciclev10001122m.g	Eukaryotic aspartyl protease family protein	3.63939	11.4948	3.10073	1.30298e-08		21.3381	30.8904	1.44557	0.108534		21.3381	16.6907	0.783215	0.75462
Ciclev10027333m.g	Annexin 2	266.659	841.957	3.15662	5.29894e-16		315.105	74.8446	0.237765	2.09457e-06		315.105	776.818	2.4648	1.94808e-06
Ciclev10004984m.g	Homeodomain-like superfamily protein	37.0555	116.675	3.14287	7.34442e-20		42.0775	74.8565	1.77717	0.00296447		42.0775	51.2777	1.21813	0.719928
Ciclev10028742m.g	Protein of unknown function (DUF1645)	4.39015	13.8134	3.09864	5.95187e-07		6.05802	10.1873	1.67056	0.207505		6.05802	4.99634	0.827594	0.954788
Ciclev10016694m.g	AT5G17350.1	32.3928	101.901	3.13917	1.90341e-11		89.8562	162.815	1.81105	0.129537		89.8562	122.094	1.35837	0.820631
Ciclev10016542m.g	Peroxisomal membrane 22 kDa (Mpv17/PMP22) family protein	6.84737	21.4835	3.10671	6.21661e-10		14.963	13.1037	0.876561	0.991301		14.963	22.4791	1.49897	0.130742
Ciclev10000098m.g	Cellulose synthase-like D3	3.14008	9.84695	3.06997	1.20412e-06		13.9653	13.1905	0.944909	1		13.9653	16.7657	1.19909	0.958415
Ciclev10007843m.g	GRAS family transcription factor	25.7708	80.7746	3.1261	1.81157e-07		95.4415	180.254	1.8877	0.0108073		95.4415	135.464	1.41891	0.756567
Ciclev10014255m.g	Receptor kinase 3	8.92225	27.9639	3.11052	4.19033e-17		13.1643	15.9036	1.20652	0.268742		13.1643	21.9703	1.66389	0.0225893
Ciclev10006005m.g	Peroxisomal membrane 22 kDa (Mpv17/PMP22) family protein	15.3609	48.1081	3.11806	2.03866e-06		16.1933	24.0684	1.48333	0.464387		16.1933	45.2567	2.78376	0.00626883
Ciclev10033281m.g	AT3G46430.1	114.526	358.33	3.12695	1.94835e-13		86.7564	189.358	2.18127	0.000137815		86.7564	186.601	2.14954	0.000300157
Ciclev10021430m.g	3-phosphoserine phosphatase	13.0531	40.8276	3.11163	2.80412e-12		12.6175	19.8624	1.56968	0.0623901		12.6175	28.5146	2.25002	0.00105441
Ciclev10009938m.g	Transmembrane proteins 14C	6.9021	21.5848	3.09689	1.83051e-07		8.40745	12.7701	1.5128	0.167718		8.40745	13.6292	1.61378	0.340396
Ciclev10025411m.g	Aldehyde dehydrogenase 7B4	85.3604	265.972	3.11339	9.9015e-18		84.0073	215.231	2.56019	1.95054e-07		84.0073	165.116	1.96434	0.000503944
Ciclev10011905m.g	Methyl esterase 11	9.22668	28.7196	3.09002	2.60193e-15		9.53555	14.1593	1.47986	0.0603255		9.53555	12.2299	1.27962	0.68485
Ciclev10005774m.g	Proteasome subunit PAB1	64.7411	200.013	3.0862	9.81254e-18		67.6453	91.0574	1.34559	0.162335		67.6453	119.776	1.76951	0.00658581
Ciclev10014548m.g	Protein kinase superfamily protein	2.04936	6.32844	2.99086	0.000132053		4.11278	3.20649	0.784871	0.587713		4.11278	5.31332	1.28498	1
Ciclev10023732m.g	Receptor-like kinase in in flowers 3	7.56772	23.3384	3.05676	1.636e-12		11.6674	16.2885	1.3927	0.408517		11.6674	14.449	1.23638	0.95566
Ciclev10016753m.g	Putative lysine decarboxylase family protein	19.2838	59.4541	3.07236	1.88922e-14		18.6545	22.1306	1.18535	0.653012		18.6545	27.3893	1.46574	0.24862
Ciclev10011771m.g	Serine/threonine protein kinase 1	81.1605	250.114	3.07916	2.17532e-17		229.178	211.041	0.920896	1		229.178	273.041	1.19131	0.786251
Ciclev10009429m.g	PsbQ-like 1	9.95896	30.6655	3.05852	1.58331e-08		7.74199	3.1825	0.41858	0.0233721		7.74199	11.0744	1.42494	0.368737
Ciclev10008562m.g	Lactate/malate dehydrogenase family protein	43.2006	132.924	3.07211	8.78442e-14		66.7416	60.5594	0.90751	1		66.7416	105.152	1.57465	0.0432014
Ciclev10015549m.g	Protein kinase superfamily protein	5.85219	17.9463	3.03187	2.28238e-07		5.75196	11.7445	2.02403	0.00902519		5.75196	14.5905	2.51035	0.00435467
Ciclev10025018m.g	ATP binding microtubule motor family protein	8.8257	27.0286	3.03937	7.48916e-13		10.4156	13.9331	1.3345	0.16425		10.4156	18.5371	1.77232	0.00664163
Ciclev10014144m.g	Argonaute family protein	3.40228	10.4025	2.99877	1.73951e-10		6.56715	9.81052	1.48647	0.0691441		6.56715	9.67867	1.46669	0.223979
Ciclev10012312m.g	Isopentenyl diphosphate isomerase 1	141.889	433.505	3.05379	2.05189e-16		162.633	73.4126	0.451737	0.00227367		162.633	195.099	1.1995	0.69705
Ciclev10012028m.g	Senescence-related gene 1	19.5717	59.7826	3.04409	1.89934e-12		42.3705	12.2921	0.29178	5.11012e-10		42.3705	38.7238	0.914135	0.970215
Ciclev10019441m.g	AT5G50350.1	2.28804	6.98433	2.96659	1.83579e-05		3.87248	6.18834	1.58298	0.13325		3.87248	2.66021	0.694833	0.748613
Ciclev10029448m.g	Clathrin adaptor complex small chain family protein	15.5555	47.3365	3.03002	9.97207e-11		20.9555	24.9428	1.18937	0.411175		20.9555	26.9098	1.28279	0.69948
Ciclev10012093m.g	NAC domain containing protein 100	7.51106	22.8409	3.01415	5.21929e-10		7.30894	10.8843	1.48257	0.238498		7.30894	5.49675	0.755405	0.75926
Ciclev10014338m.g	K+ uptake transporter 3	38.6273	117.121	3.02682	8.92858e-15		82.3977	132.95	1.61277	0.0100007		82.3977	83.6437	1.0151	1
Ciclev10007188m.g	Protein kinase superfamily protein	8.1007	24.529	3.00328	1.88873e-11		19.3353	35.4513	1.82921	0.00075338		19.3353	17.271	0.893786	1
Ciclev10019102m.g	TolB protein-related	8.86339	26.7853	2.99946	6.43859e-14		8.95864	14.3377	1.5938	0.0944869		8.95864	14.714	1.63535	0.0691184
Ciclev10008167m.g	Sulfite exporter TauE/SafE family protein	3.29186	9.92855	2.95665	4.7491e-07		4.56805	7.45762	1.61901	0.115347		4.56805	2.75916	0.612495	0.591229
Ciclev10008500m.g	EamA-like transporter family	3.95249	11.9001	2.96117	6.33128e-06		5.54867	13.6257	2.4299	0.000521119		5.54867	7.96367	1.42753	0.554406
Ciclev10023834m.g	AT2G46540.1	39.7793	119.557	3.00047	2.62317e-10		36.6207	70.1715	1.91368	0.0406013		36.6207	69.0984	1.88445	0.0491105
Ciclev10031799m.g	Uroporphyrinogen decarboxylase	13.7584	41.3348	2.98988	2.54457e-11		21.9885	19.994	0.909703	1		21.9885	41.4185	1.87964	0.00345605
Ciclev10030854m.g	Concanavalin A-like lectin protein kinase family protein	3.16632	9.49225	2.93672	0.000131034		3.04046	3.73562	1.22136	0.939818		3.04046	3.19746	1.04999	1
Ciclev10005107m.g	Guanylate kinase	19.8775	59.5816	2.98744	3.66571e-13		23.2529	49.4916	2.12357	0.000161832		23.2529	41.4358	1.77861	0.0126617
Ciclev10002827m.g	Actin-like ATPase superfamily protein	3.79447	0	0.0256775	1.36971e-06		0.218047	0.493451	1.86592	0.38825		0.218047	0	0.314419	0.481358
Ciclev10005804m.g	Peroxin 11B	9.17064	0	0.0107867	4.89081e-20		0.944198	0.0916958	0.183582	0.0558726		0.944198	0.382907	0.462467	0.610345
Ciclev10031308m.g	Tryptophan/tyrosine permease	3.67765	0	0.0264715	8.2039e-11		2.29417	0.240509	0.142224	0.0740114		2.29417	0.926849	0.428896	0.33226
Ciclev10029650m.g	SAUR-like auxin-responsive protein family	3.1859	0	0.0304331	0.00110146		0.662421	0.0932113	0.253418	0.578438		0.662421	0.516167	0.808172	1
Ciclev10026400m.g	Indole-3-acetic acid inducible 19	11.1407	0	0.00889621	6.24768e-17		2.044	0.317205	0.194592	0.145124		2.044	2.26097	1.1012	1
Ciclev10026544m.g	NDH-dependent cyclic electron flow 1	5.24368	0	0.0187137	8.93783e-09		0.690514	0.126338	0.286317	0.349333		0.690514	0.272932	0.471759	1
Ciclev10020331m.g	HXXXD-type acyl-transferase family protein	4.42644	0	0.0220924	2.34234e-13		1.23433	0.348584	0.336186	0.219058		1.23433	1.13153	0.922959	1
Ciclev10017914m.g	2-oxoglutarate (2OG) and Fe(II)-dependent oxygenase superfamily protein	4.65119	0	0.0210474	4.56178e-10		0.0626184	0	0.614937	0.955357		0.0626184	0.0535425	0.944189	1
Ciclev10006903m.g	Cytochrome P450, family 712, subfamily A, polypeptide 2	4.59626	0	0.0212935	5.30973e-15		0.0399794	0	0.714391	0.809605		0.0399794	0.0683697	1.20282	1
Ciclev10026413m.g	Histidine kinase 1	3.05332	0	0.0317126	4.32121e-08		0.877818	0.0247915	0.127622	0.074939		0.877818	2.12429	2.27475	0.542159
Ciclev10024665m.g	Unknown	5.26694	0	0.0186326	1.56821e-06		2.33117	0.966216	0.43856	0.527485		2.33117	1.02902	0.464391	0.638185
Ciclev10011149m.g	AT5G37010.1	3.74878	0	0.0259822	1.67172e-15		0.620398	0.398281	0.691675	0.845038		0.620398	0.412626	0.711587	0.846788
Ciclev10009779m.g	Blue-copper-binding protein	15.7016	0	0.00632848	3.94365e-25		15.199	17.9913	1.18251	0.643045		15.199	11.446	0.75469	0.767235
Ciclev10023143m.g	AT5G53486.2	3.15692	0	0.0307038	9.6072e-05		0.226542	0.111571	0.647913	0.987085		0.226542	0.251204	1.07552	1
Ciclev10026615m.g	AT3G50685.1	5.62789	0	0.0174584	2.36763e-07		0.683217	0.485005	0.746926	1		0.683217	0.829563	1.18685	1
Ciclev10005338m.g	Carboxyesterase 20	10.6969	0	0.00926195	1.88751e-25		0.185148	0.124808	0.788392	0.99963		0.185148	0.240521	1.19419	1
Ciclev10022410m.g	Ethylene response factor 023	4.61259	0	0.0212197	3.38062e-07		0.587146	0.659833	1.10578	1		0.587146	0.95814	1.53991	1
Ciclev10022835m.g	Bifunctional inhibitor/lipid-transfer protein/seed storage 2S albumin superfamily protein	4.52696	0	0.0216125	6.51016e-08		0.143016	0.128543	0.940444	0.521729		0.143016	0.503549	2.48357	1
Ciclev10015707m.g	GDSL-like Lipase/Acylhydrolase superfamily protein	16.8249	0	0.00590844	2.95267e-50		0	0	1	0.599274		0	0	1	1
Ciclev10024546m.g	C2H2-like zinc finger protein	7.09141	0	0.0139055	7.34299e-13		0	0	1	1		0	0	1	1
Ciclev10022926m.g	AT5G14410.1	3.73947	0	0.0260453	9.43068e-06		0	0	1	0.352416		0	0.11011	2.1011	1
Ciclev10015727m.g	Thiazole biosynthetic enzyme, chloroplast (ARA6) (THI1) (THI4)	53.9011	0.0403338	0.00259872	1.74933e-89		84.0488	128.245	1.52521	0.0747752		84.0488	43.1523	0.513998	0.0143372
Ciclev10015770m.g	GDSL-like Lipase/Acylhydrolase superfamily protein	37.3313	0.0918491	0.00512537	4.52049e-62		1.40337	0.517074	0.410459	0.325635		1.40337	0.131682	0.154108	0.189498
Ciclev10015490m.g	Alanine:glyoxylate aminotransferase	154.382	0.427797	0.00341655	2.88723e-140		27.2626	19.9994	0.734555	0.736624		27.2626	21.5998	0.793047	0.542422
Ciclev10028203m.g	Amidase family protein	11.3031	0.037219	0.0120335	2.75183e-31		0.511588	0.611537	1.16343	1		0.511588	0.364247	0.759085	1
Ciclev10009243m.g	FKBP-like peptidyl-prolyl cis-trans isomerase family protein	42.9825	0.190887	0.00675186	1.04927e-47		26.883	10.7901	0.403592	0.0011419		26.883	13.8144	0.515674	0.0183405
Ciclev10012995m.g	Unknown	15.0283	0.0757185	0.0116152	4.89081e-20		1.69147	0.425025	0.293069	0.0991918		1.69147	0.622343	0.403213	0.345881
Ciclev10022571m.g	Photosystem I P subunit	17.3918	0.128414	0.0130583	3.38361e-47		5.10645	1.82187	0.369132	0.020074		5.10645	1.93219	0.390322	0.0177221
Ciclev10020694m.g	Gibberellin 20 oxidase 2	3.06723	0.0245269	0.0393173	1.60854e-07		1.33867	0.195118	0.205132	0.0309766		1.33867	2.74061	1.97446	0.534582
Ciclev10031055m.g	Major facilitator superfamily protein	154.487	1.37316	0.00952967	5.29678e-87		46.4562	282.801	6.07655	7.06216e-17		46.4562	80.0889	1.72241	0.0197474
Ciclev10005161m.g	Protein kinase superfamily protein	4.21573	0.0376219	0.0318884	2.36357e-12		0.68787	0.0601378	0.203254	0.0222858		0.68787	0.32261	0.536396	0.642837
Ciclev10019309m.g	Phototropic-responsive NPH3 family protein	3.08596	0.0276575	0.0400688	1.79633e-08		0.0261264	0.077203	1.40496	0.68307		0.0261264	0	0.792855	1
Ciclev10005737m.g	Nodulin MtN3 family protein	8.01082	0.0748217	0.0215541	9.45591e-20		0.182607	0.21349	1.10928	1		0.182607	0.214369	1.11239	1
Ciclev10020692m.g	Aldolase-type TIM barrel family protein	151.672	1.46341	0.0103011	5.95734e-116		26.1395	19.3969	0.743037	0.450351		26.1395	17.8887	0.68556	0.162849
Ciclev10025388m.g	Cytochrome P450 superfamily protein	4.1145	0.0405945	0.0333597	6.21753e-11		0.0609359	0	0.621365	0.685239		0.0609359	0.0283478	0.797509	1
Ciclev10005136m.g	Unknown	9.00413	0.0913651	0.0210196	2.08099e-18		0.0143837	0.147175	2.16093	0.241		0.0143837	0.024598	1.0893	1
Ciclev10028415m.g	Jojoba acyl CoA reductase-related male sterility protein	12.2833	0.129756	0.0185536	2.23402e-38		0.782222	0.144127	0.276718	0.0963697		0.782222	0.678693	0.88265	1
Ciclev10015469m.g	FASCICLIN-like arabinogalactan 2	23.7585	0.253679	0.014824	3.68144e-52		2.35123	0.86548	0.393876	0.244252		2.35123	1.17537	0.520297	0.729042
Ciclev10033747m.g	Sigma factor 4	3.93944	0.0422563	0.0352168	3.05462e-09		0.61161	0.795668	1.25865	0.76927		0.61161	0.857192	1.34511	0.739414
Ciclev10015783m.g	Peroxidase superfamily protein	11.9026	0.127846	0.018983	3.22929e-21		0.0433206	0.390118	3.41973	0.528693		0.0433206	0.136328	1.64895	1
Ciclev10011557m.g	Protein of unknown function (DUF1624)	3.87025	0.0425059	0.0358934	1.92664e-09		0.166131	0.159172	0.973851	0.998874		0.166131	0	0.375755	0.104783
Ciclev10029583m.g	AT2G21180.1	4.25067	0.0468273	0.0337482	6.57481e-06		1.01735	1.76685	1.67078	0.862277		1.01735	0.769763	0.778417	1
Ciclev10002747m.g	Unknown	70.5021	0.817673	0.0129978	4.78728e-47		25.2522	15.6027	0.619381	0.0857226		25.2522	22.5886	0.894937	0.687224
Ciclev10012893m.g	Ribulose bisphosphate carboxylase small chain 1A	1926.98	22.6468	0.0118037	5.95738e-61		379.549	215.11	0.566866	0.0415414		379.549	179.117	0.472061	0.0010373
Ciclev10032940m.g	LSD one like 1	7.52989	0.0962159	0.0257168	1.61819e-16		2.04723	1.09205	0.555158	0.706781		2.04723	1.48078	0.736196	1
Ciclev10006099m.g	MLP-like protein 423	24.5423	0.314662	0.0168273	4.2658e-25		4.27304	9.1777	2.12157	0.118352		4.27304	4.3769	1.02375	1
Ciclev10009916m.g	AT4G30845.1	3.98811	0.0562406	0.0382183	1.20844e-05		0.569099	0.489229	0.880631	1		0.569099	0.19771	0.444943	0.584583
Ciclev10006135m.g	Histidine-containing phosphotransmitter 1	3.19904	0.0505563	0.0456364	6.77081e-06		0.0238775	0.244315	2.77948	0.164207		0.0238775	0.459962	4.52029	0.113814
Ciclev10015449m.g	Fatty acyl-ACP thioesterases B	10.8754	0.172891	0.0248639	1.21761e-27		0.068471	0.53814	3.78783	0.0146654		0.068471	0.14624	1.46162	0.917545
Ciclev10032530m.g	AT1G32520.1	24.9772	0.404071	0.0201008	4.49945e-31		2.77951	1.77735	0.651968	0.755132		2.77951	2.957	1.06164	1
Ciclev10031060m.g	Major facilitator superfamily protein	23.2859	0.379654	0.0205104	3.99659e-48		0.770155	0.674227	0.889757	1		0.770155	0.503031	0.693016	0.906951
Ciclev10000364m.g	Subtilisin-like serine endopeptidase family protein	5.01894	0.0824988	0.0356517	7.21121e-18		2.97011	1.2446	0.437965	0.28413		2.97011	5.67409	1.88075	0.501915
Ciclev10015687m.g	TRICHOME BIREFRINGENCE-LIKE 38	18.9363	0.314294	0.0217634	2.74417e-59		3.70502	1.64815	0.459433	0.226588		3.70502	2.33804	0.640744	0.667635
Ciclev10009617m.g	AT4G29110.1	4.85867	0.0834307	0.0369919	1.9149e-06		5.21619	18.2955	3.46029	0.00884874		5.21619	3.77214	0.728368	0.790763
Ciclev10024101m.g	Rho GTPase activating protein with PAK-box/P21-Rho-binding domain	3.18217	0.0563488	0.0476358	2.75918e-08		1.17171	0.459127	0.439666	0.42381		1.17171	1.95475	1.61574	0.481809
Ciclev10017885m.g	Nodulin MtN21 /EamA-like transporter family protein	7.45021	0.135779	0.0312282	7.43757e-06		0.433988	0.505351	1.13364	0.813448		0.433988	0.49203	1.1087	0.777227
Ciclev10017232m.g	AT3G09280.1	6.75427	0.124304	0.0327248	5.74813e-08		4.22326	1.54298	0.380034	0.110563		4.22326	2.50961	0.60362	0.483681
Ciclev10026481m.g	Germin-like protein 1	8.9269	0.176294	0.0306078	1.71917e-09		2.96754	1.94053	0.665202	0.837923		2.96754	1.22747	0.432749	0.562107
Ciclev10030152m.g	AT2G14095.1	4.31542	0.0866948	0.0422824	3.70822e-05		1.42645	0.866169	0.632952	0.618551		1.42645	2.36603	1.61554	0.917545
Ciclev10012119m.g	Eukaryotic protein of unknown function (DUF914)	6.48332	0.132129	0.0352601	2.0384e-10		0.616146	0.218728	0.44506	0.296312		0.616146	0.335991	0.608802	0.540662
Ciclev10029025m.g	NAD(P)-binding Rossmann-fold superfamily protein	28.1975	0.602543	0.024827	4.55073e-32		11.4842	3.97811	0.35204	0.0107784		11.4842	5.04985	0.444557	0.090966
Ciclev10009608m.g	AT3G23760.1	13.5737	0.290616	0.028567	3.26315e-19		2.68516	1.61269	0.614937	0.706344		2.68516	2.49349	0.931184	1
Ciclev10024455m.g	Photosystem II reaction center W	256.322	5.52905	0.0219523	1.57185e-50		34.4959	18.9077	0.549422	0.170527		34.4959	14.6575	0.426568	0.0475548
Ciclev10008450m.g	FAD/NAD(P)-binding oxidoreductase family protein	7.15547	0.160928	0.035963	2.52741e-13		2.1903	0.710166	0.353739	0.129161		2.1903	0.86119	0.41968	0.130759
Ciclev10015583m.g	GDSL-like Lipase/Acylhydrolase superfamily protein	20.2015	0.454688	0.0273225	1.07881e-32		0.151465	2.12677	8.85519	0.00319795		0.151465	0.504452	2.40372	0.612272
Ciclev10020503m.g	Flavin-containing monooxygenase family protein (indole-3-pyruvate monooxygenase YUCCA10)	33.2381	0.773418	0.0261988	1.50016e-47		1.93613	2.613	1.33243	0.604339		1.93613	1.97505	1.01911	1
Ciclev10027371m.g	Homogentisate phytyltransferase 1	12.9034	0.306838	0.031287	1.91856e-09		0.985329	0.328267	0.394596	0.716587		0.985329	2.21392	2.132	0.285107
Ciclev10011855m.g	High cyclic electron flow 1	118.026	2.92391	0.025599	2.76048e-59		20.4413	9.44816	0.464827	0.0116952		20.4413	16.1404	0.790621	0.57468
Ciclev10017722m.g	Cytochrome P450, family 706, subfamily A, polypeptide 4	6.9506	0.177872	0.0394111	1.00863e-16		0.360874	0.344562	0.964608	0.941055		0.360874	0.314257	0.898851	0.973096
Ciclev10008762m.g	Aldolase superfamily protein	6.52601	0.168127	0.0404659	1.53488e-09		0.138968	0.0782183	0.745784	1		0.138968	0.0440273	0.602706	0.961775
Ciclev10015476m.g	Glyceraldehyde 3-phosphate dehydrogenase A subunit	528.414	13.6364	0.0259906	8.93364e-71		105.709	38.9608	0.369164	0.000206629		105.709	128.554	1.21591	0.780104
Ciclev10010627m.g	Senescence-related gene 1	16.5106	0.430277	0.031924	9.78595e-24		1.92952	1.61465	0.844852	1		1.92952	1.62377	0.849347	1
Ciclev10002099m.g	Chlorophyll A-B binding family protein	433.476	11.3839	0.0264864	4.03279e-90		88.7134	31.7857	0.359019	1.70119e-05		88.7134	132.044	1.48788	0.205287
Ciclev10022126m.g	Protein of unknown function (DUF1442)	3.12629	0.0824375	0.0565472	9.80198e-05		2.92989	1.31303	0.466365	0.449393		2.92989	1.41902	0.501344	0.713546
Ciclev10005152m.g	GDSL-like Lipase/Acylhydrolase superfamily protein	3.49468	0.0934987	0.0538292	7.45912e-06		0	0.288944	3.88944	0.0766994		0	0.0244844	1.24484	1
Ciclev10033132m.g	Photosystem II 5 kD protein	4.64591	0.125287	0.0474698	0.000296854		0.563159	2.73859	4.28041	0.0778922		0.563159	0.211302	0.469424	1
Ciclev10032942m.g	Single hybrid motif superfamily protein	68.5933	1.87347	0.0287287	2.72172e-61		6.84442	2.87018	0.427707	0.121113		6.84442	8.40897	1.2253	0.991481
Ciclev10004731m.g	ADP glucose pyrophosphorylase large subunit 1	14.6269	0.401033	0.0340217	3.79381e-28		2.52777	5.92179	2.29159	0.0177854		2.52777	3.9929	1.55755	0.565438
Ciclev10020494m.g	Flavin-containing monooxygenase family protein (indole-3-pyruvate monooxygenase YUCCA10)	47.8531	1.38059	0.0308758	6.49813e-42		4.56024	5.3574	1.17105	0.88557		4.56024	5.08593	1.1128	1
Ciclev10000407m.g	J-domain protein required for chloroplast accumulation response 1	11.9283	0.372625	0.0392927	4.68532e-36		2.85506	1.99671	0.709531	0.764311		2.85506	1.47517	0.533041	0.158623
Ciclev10002791m.g	AT1G09812.1	4.37636	0.136811	0.0529025	7.50632e-08		1.20914	0.406459	0.386863	0.441648		1.20914	0.621594	0.551196	0.75462
Ciclev10015870m.g	Peroxidase superfamily protein	735.31	24.6749	0.0336885	2.72872e-82		74.1548	40.451	0.546106	0.0365283		74.1548	116.319	1.56783	0.087649
Ciclev10012464m.g	AT4G24380.1	7.04529	0.239878	0.0475668	1.27264e-07		1.15148	0.334397	0.347106	0.243206		1.15148	1.51572	1.29105	1
Ciclev10002425m.g	AT1G20070.1	16.8428	0.581585	0.0402286	4.06192e-21		2.01532	1.09133	0.563194	0.542617		2.01532	0.303639	0.190817	0.0265326
Ciclev10021689m.g	AT2G45990.1	4.81759	0.171973	0.0553062	2.0359e-07		0.39132	0.8309	1.89469	0.66982		0.39132	0	0.203533	0.167088
Ciclev10029316m.g	GATA type zinc finger transcription factor family protein	3.22544	0.11642	0.06508	6.53714e-08		0.204227	0.220725	1.05423	1		0.204227	0.633661	2.41156	0.724855
Ciclev10005847m.g	NAD(P)H dehydrogenase 18	37.9753	1.37076	0.0386275	4.21667e-32		8.10148	8.33478	1.02845	1		8.10148	11.7149	1.44058	0.572673
Ciclev10002882m.g	AT4G10810.1	48.6687	1.763	0.0382008	2.3548e-52		8.97316	3.20295	0.364035	0.024862		8.97316	5.04115	0.566633	0.162866
Ciclev10022230m.g	Plasmodesmata callose-binding protein 3	23.9354	0.879077	0.0407348	1.25003e-36		2.86215	1.66065	0.594383	0.474872		2.86215	1.29962	0.472502	0.240155
Ciclev10010401m.g	Glucuronidase 3	6.6006	0.243117	0.0512069	2.54983e-13		2.0965	0.54395	0.293171	0.242214		2.0965	0.994473	0.49828	0.651902
Ciclev10004677m.g	AT3G57400.1	26.7917	0.990495	0.0405513	7.44559e-53		10.2311	5.24264	0.517143	0.133723		10.2311	6.29788	0.619285	0.294053
Ciclev10008258m.g	UDP-glucosyl transferase 78D2	3.81413	0.142193	0.0618766	2.60519e-08		0.372614	2.31893	5.11818	0.00113799		0.372614	0.896666	2.10884	0.463593
Ciclev10017170m.g	Photosystem I subunit K	141.422	5.37149	0.0386619	6.75053e-56		49.7477	17.5859	0.354799	8.65491e-06		49.7477	18.939	0.381944	0.000149115
Ciclev10025446m.g	Sulfite exporter TauE/SafE family protein	5.05318	0.192068	0.0566773	2.80435e-06		0.142557	2.012	8.70724	0.00328482		0.142557	0.194204	1.21293	1
Ciclev10003524m.g	Lipid transfer protein 1	6.63822	0.261311	0.0536212	4.46639e-13		0.0980628	0.922335	5.16167	0.390333		0.0980628	0	0.50489	0.429642
Ciclev10008198m.g	Major facilitator superfamily protein	7.26533	0.292712	0.053319	7.26135e-10		4.88364	1.68753	0.358679	0.0634157		4.88364	7.07972	1.44066	0.544077
Ciclev10017454m.g	Protein of unknown function, DUF584	10.1644	0.412174	0.0498979	0.000162959		2.34528	0.803843	0.369627	0.124166		2.34528	1.31977	0.580616	1
Ciclev10005892m.g	Photosystem I subunit D-2	185.639	7.53988	0.0411324	6.26659e-38		48.906	38.1857	0.781245	0.626893		48.906	37.6085	0.769467	0.387296
Ciclev10014347m.g	Subtilase family protein	20.0808	0.818409	0.0455091	4.5819e-52		3.06201	1.32974	0.452163	0.114346		3.06201	1.34969	0.45847	0.118154
Ciclev10022880m.g	NDH dependent flow 6	17.773	0.726451	0.0462402	4.04609e-14		2.85988	1.11742	0.411306	0.218281		2.85988	1.48343	0.534965	0.655918
Ciclev10002672m.g	AT2G35470.1	3.46958	0.142332	0.067888	3.17171e-06		0.88697	0.850787	0.963339	1		0.88697	1.02061	1.1354	1
Ciclev10006202m.g	CLAVATA3/ESR-RELATED 44	7.15312	0.296036	0.0546022	7.79811e-07		2.90748	1.33349	0.476642	0.561327		2.90748	1.00928	0.368841	0.238268
Ciclev10002698m.g	Plastocyanin 1	98.7486	4.22521	0.0437559	1.54105e-52		60.3097	48.5045	0.804581	0.766313		60.3097	39.6145	0.65742	0.0707952
Ciclev10007964m.g	Plant invertase/pectin methylesterase inhibitor superfamily	17.9633	0.77697	0.0485498	2.21352e-05		0.212647	4.65087	15.1956	3.79243e-05		0.212647	0.29402	1.26027	1
Ciclev10011456m.g	AT5G03670.1	7.49347	0.327098	0.0562454	3.19661e-18		2.35846	0.849823	0.386349	0.0864777		2.35846	1.10387	0.489683	0.257903
Ciclev10024155m.g	BR enhanced expression 1	7.4763	0.328331	0.0565357	0.000136647		1.57367	2.8439	1.75895	0.615426		1.57367	1.58094	1.00434	1
Ciclev10016953m.g	Unknown	296.401	13.0787	0.0444473	7.4278e-51		79.8174	135.621	1.69826	0.00424969		79.8174	202.649	2.53698	2.77438e-07
Ciclev10025370m.g	Cytochrome P450, family 81, subfamily D, polypeptide 8	5.84037	0.259128	0.0604556	1.04538e-09		1.71646	1.46347	0.860724	1		1.71646	1.34029	0.792908	1
Ciclev10031937m.g	Homeodomain-like superfamily protein	6.04137	0.269941	0.0602376	4.51232e-06		0.4184	1.22392	2.55385	0.164543		0.4184	1.26693	2.63682	0.352594
Ciclev10025821m.g	Protein kinase superfamily protein	3.57561	0.160781	0.070949	1.03443e-05		0.274538	0.299129	1.06566	1		0.274538	0.42217	1.39417	1
Ciclev10021312m.g	NAC domain containing protein 74	15.8574	0.72654	0.0517967	1.34448e-13		3.47507	1.32693	0.399133	0.429167		3.47507	5.09283	1.45251	0.905418
Ciclev10024345m.g	Ankyrin repeat family protein	7.39069	0.339804	0.0587134	1.65208e-11		0.18163	0.0835644	0.651793	0.278752		0.18163	0.168894	0.954779	0.539403
Ciclev10024021m.g	Ovate family protein 16	10.6162	0.492426	0.0552833	3.40213e-05		7.77936	6.41055	0.826279	1		7.77936	10.3282	1.32348	0.719324
Ciclev10004908m.g	Eukaryotic aspartyl protease family protein	4.67238	0.225492	0.0682033	4.02242e-10		2.43752	3.19935	1.30023	0.702313		2.43752	7.65122	3.05464	0.0358784
Ciclev10027967m.g	Long-chain acyl-CoA synthetase 2	17.1667	0.84356	0.0546463	5.86893e-37		0.242955	0.458199	1.62762	0.31118		0.242955	0.311312	1.19932	1
Ciclev10005703m.g	AT5G52420.1	63.8065	3.16722	0.0511249	2.6707e-31		0.0709096	5.08265	30.3239	1.91274e-08		0.0709096	0.0867128	1.09247	1
Ciclev10016771m.g	AT2G04039.1	5.53843	0.277267	0.0669099	9.04596e-08		0.36487	0.0947413	0.418915	0.57727		0.36487	0.36041	0.990405	0.83329
Ciclev10021740m.g	Ethylene response factor 039	4.68306	0.234796	0.0699962	6.53103e-07		0.0563396	0.0243884	0.79563	1		0.0563396	0.209677	1.9808	0.918819
Ciclev10008075m.g	Cytochrome P450, family 71, subfamily B, polypeptide 34	8.30925	0.422462	0.0621295	1.26833e-11		4.42966	4.35253	0.982972	1		4.42966	3.70098	0.839132	0.995454
Ciclev10000860m.g	Cytochrome P450, family 706, subfamily A, polypeptide 6	19.4587	0.996294	0.0560515	2.46824e-09		1.02053	0.789612	0.793922	1		1.02053	0.943555	0.931305	1
Ciclev10032529m.g	Protein of unknown function (DUF177)	13.2077	0.676809	0.0583729	1.11955e-09		3.21833	2.47372	0.775607	0.955357		3.21833	3.77532	1.16785	1
Ciclev10031427m.g	Ankyrin repeat family protein	3.97651	0.203846	0.0745359	1.06511e-08		2.26835	0.460121	0.236503	0.0223858		2.26835	1.00801	0.467841	0.336725
Ciclev10002627m.g	Protein of unknown function (DUF581)	40.0775	2.10548	0.0548933	5.10633e-30		14.5026	5.41347	0.377568	0.00760245		14.5026	9.55054	0.660877	0.315072
Ciclev10029003m.g	Plasma membrane intrinsic protein 3	9.79629	0.516923	0.0623388	3.78262e-14		0.398207	1.40195	3.01471	0.158438		0.398207	0.592347	1.38968	1
Ciclev10016074m.g	Chlorophyll A/B-binding protein 2	585.086	31.6224	0.0542092	6.83402e-66		446.196	285.333	0.639559	0.173322		446.196	204.011	0.457345	0.00011812
Ciclev10002793m.g	2Fe-2S ferredoxin-like superfamily protein	772.358	42.2506	0.0548258	1.06969e-56		127.318	66.6144	0.523586	0.0162796		127.318	173.155	1.35974	0.539403
Ciclev10013103m.g	Unknown	16.5222	0.913851	0.0609939	1.06146e-08		2.69139	2.47857	0.923761	0.52173		2.69139	0.359574	0.16464	0.316257
Ciclev10013843m.g	AT2G36145.1	19.6604	1.08881	0.0601614	3.99238e-09		5.30185	3.68847	0.701328	0.620427		5.30185	7.01426	1.317	1
Ciclev10001344m.g	Phosphoribulokinase	202.904	11.2863	0.0560891	8.46976e-63		28.9736	10.0393	0.348745	6.65232e-06		28.9736	23.871	0.824494	0.74818
Ciclev10029006m.g	Unknown seed protein like 1	36.9433	2.07171	0.0586263	6.75462e-33		13.5861	4.8538	0.361958	0.00771882		13.5861	4.61594	0.344578	0.00345325
Ciclev10012978m.g	Late Embryogenesis Abundant 4-5	5.43567	0.305553	0.0732618	9.41024e-05		1.21679	40.5312	30.8563	1.73899e-24		1.21679	2.90059	2.27871	0.575288
Ciclev10026061m.g	OBF binding protein 1	12.9974	0.741889	0.0642793	9.1741e-12		2.49326	2.52556	1.01246	1		2.49326	0.598055	0.269181	0.0635651
Ciclev10009184m.g	Concanavalin A-like lectin protein kinase family protein	5.32188	0.311639	0.0759218	1.20264e-05		0.0652509	0.986517	6.57495	0.206795		0.0652509	0.0925656	1.16529	1
Ciclev10009128m.g	Myb-like transcription factor family protein	7.81691	0.458243	0.0705127	4.15092e-09		1.95889	0.30579	0.197092	0.0153413		1.95889	0.952888	0.511387	0.527619
Ciclev10028412m.g	Cation exchanger 1	4.49816	0.267395	0.0799005	0.000945257		0.195399	0.811207	3.08467	0.0842204		0.195399	0.0659035	0.561625	0.813761
Ciclev10002925m.g	AT5G43150.1	8.7338	0.527384	0.0710208	4.10485e-10		2.76442	3.38268	1.21584	0.847109		2.76442	3.60763	1.29437	1
Ciclev10033085m.g	AT3G52070.1	36.6887	2.22569	0.0632177	2.26727e-18		27.6322	9.74759	0.355096	0.00498693		27.6322	15.8826	0.57632	0.142922
Ciclev10014058m.g	P-glycoprotein 9	8.00877	0.491877	0.0729922	1.57546e-29		3.25135	3.84953	1.17849	0.65431		3.25135	3.03173	0.934466	1
Ciclev10001618m.g	Cinnamyl alcohol dehydrogenase 9	21.2008	1.3152	0.0664389	2.64249e-22		5.04022	2.12643	0.433139	0.110541		5.04022	3.37515	0.676071	0.620608
Ciclev10027309m.g	Serine-rich protein-related	15.5799	0.977653	0.0687282	5.21929e-10		5.95775	2.85956	0.488558	0.27534		5.95775	5.06252	0.852218	1
Ciclev10022279m.g	Cyclin p4;1	5.87274	0.375887	0.0796765	3.48315e-05		1.16259	0.242569	0.271322	0.428381		1.16259	2.38951	1.97174	0.696724
Ciclev10011856m.g	Growth-regulating factor 3	3.8211	0.245137	0.0880204	2.85741e-06		0.581553	0.780441	1.29182	1		0.581553	1.75573	2.72279	0.443991
Ciclev10019412m.g	Nitrate transporter 1.1	29.7181	1.94728	0.0686591	1.01267e-21		2.2528	0.79708	0.381282	0.309316		2.2528	0.616542	0.304549	0.177272
Ciclev10015455m.g	F-box family protein	14.8076	0.982478	0.0726126	1.16815e-30		5.59648	2.48442	0.453687	0.0243143		5.59648	1.92982	0.356328	0.000503944
Ciclev10000363m.g	Subtilase family protein	129.507	8.64233	0.0674527	2.72704e-43		18.8417	18.3228	0.972609	1		18.8417	23.6925	1.2561	0.565694
Ciclev10008725m.g	GDSL-like Lipase/Acylhydrolase superfamily protein	27.2927	1.82323	0.0702094	3.8332e-15		21.1482	10.4842	0.498121	0.0389191		21.1482	7.4795	0.356713	0.000144615
Ciclev10014829m.g	FAD-binding Berberine family protein	4.58134	0.319006	0.0895054	7.76735e-09		1.45349	2.24691	1.51073	0.488147		1.45349	3.6061	2.38566	0.10742
Ciclev10022592m.g	AT1G64405.1	8.30052	0.583095	0.0813157	1.22536e-08		3.60298	1.33988	0.388842	0.142467		3.60298	1.32498	0.384819	0.390171
Ciclev10019177m.g	Pseudo-response regulator 5	52.782	3.76871	0.0731574	3.10599e-61		70.7223	62.3735	0.882116	1		70.7223	28.951	0.410196	6.56495e-07
Ciclev10022842m.g	AT1G21500.1	3.86693	0.276782	0.0949809	0.0010518		0.848883	0.0614372	0.170134	0.236302		0.848883	0.461737	0.591999	0.972277
Ciclev10015097m.g	FASCICLIN-like arabinogalactan protein 17 precursor	4.42818	0.320655	0.0928971	3.52447e-07		0.587459	0.468434	0.826862	1		0.587459	0.418899	0.754807	1
Ciclev10016287m.g	Light-harvesting chlorophyll-protein complex II subunit B1	819.722	59.742	0.0729938	1.18217e-58		639.723	472.537	0.7387	0.510082		639.723	300.593	0.469963	0.00118688
Ciclev10012720m.g	Rhodanese/Cell cycle control phosphatase superfamily protein	9.65399	0.711503	0.0831971	3.49008e-07		3.70303	1.27715	0.362119	0.181095		3.70303	4.39953	1.18314	1
Ciclev10016302m.g	Heavy metal transport/detoxification superfamily protein	324.946	24.229	0.0748478	3.31629e-61		120.505	206.431	1.71247	0.00429295		120.505	124.795	1.03558	1
Ciclev10033005m.g	Cysteine/Histidine-rich C1 domain family protein	7.27304	0.542913	0.0871977	2.91062e-08		4.6515	1.57755	0.353057	0.0893549		4.6515	1.90082	0.421091	0.131934
Ciclev10025335m.g	Cytochrome P450 superfamily protein	15.5066	1.15924	0.0806862	1.20317e-09		2.53351	1.02945	0.428876	0.136734		2.53351	1.736	0.697169	0.813889
Ciclev10011588m.g	Apetala 2	10.9919	0.82434	0.083335	1.13061e-20		3.69811	1.94404	0.538172	0.417625		3.69811	2.37612	0.651936	0.639352
Ciclev10016286m.g	Chlorophyll A/B-binding protein 2	158.164	11.889	0.0757533	6.98295e-55		119.637	99.022	0.827833	0.877748		119.637	64.4597	0.539181	0.00388894
Ciclev10027805m.g	beta-galactosidase 8	12.8502	0.966811	0.082378	4.8171e-32		2.86978	4.82036	1.65681	0.121848		2.86978	7.77577	2.65197	0.00134706
Ciclev10011658m.g	Rhomboid-related intramembrane serine protease family protein	19.7192	1.48431	0.0799384	1.75979e-29		18.706	7.83933	0.422171	0.00153335		18.706	7.25439	0.391067	0.000181457
Ciclev10005596m.g	Homeodomain-like superfamily protein	12.2924	0.930801	0.0831799	2.99147e-19		3.41713	5.73734	1.65969	1.23776e-06		3.41713	2.9667	0.871934	1
Ciclev10026552m.g	Lactoylglutathione lyase / glyoxalase I family protein	57.8909	4.48501	0.0790644	3.53588e-07		1.14538	5.8737	4.79668	0.255735		1.14538	1.15797	1.01011	1
Ciclev10020880m.g	O-methyltransferase 1	4.79441	0.373776	0.0967994	4.5127e-07		1.31642	0.225946	0.230119	0.0571416		1.31642	0.44731	0.386403	0.341536
Ciclev10010507m.g	Cyclic nucleotide-gated cation channel 4	24.3709	1.92177	0.0826191	1.39377e-21		5.02563	2.12301	0.433705	0.335216		5.02563	2.7661	0.559171	0.549893
Ciclev10021127m.g	PGR5-LIKE A	72.3746	5.8003	0.0814119	2.07296e-50		25.965	14.2995	0.552446	0.0641246		25.965	27.1441	1.04524	1
Ciclev10009875m.g	DnaJ/Hsp40 cysteine-rich domain superfamily protein	3.35206	0.269473	0.10703	4.88112e-07		1.22358	0.495679	0.450051	0.34426		1.22358	1.4504	1.17137	1
Ciclev10000944m.g	UDP-Glycosyltransferase superfamily protein	11.3545	0.916911	0.0887786	3.13605e-24		4.49408	6.47881	1.43202	0.181404		4.49408	3.20689	0.719814	0.633889
Ciclev10004868m.g	UDP-Glycosyltransferase superfamily protein	17.9076	1.45849	0.0865464	2.23055e-23		3.27788	2.24137	0.693148	0.733495		3.27788	3.14007	0.959203	1
Ciclev10009526m.g	Ethylene response factor SHINE 2	12.6743	1.03681	0.0889921	8.76385e-12		0.0409478	3.14883	23.0499	0.000491694		0.0409478	0.609933	5.03685	0.133266
Ciclev10014611m.g	Potassium transporter family protein	72.874	5.96239	0.083076	6.63659e-57		40.4928	14.1237	0.350399	5.52128e-06		40.4928	40.8117	1.00786	1
Ciclev10023404m.g	GDSL-like Lipase/Acylhydrolase superfamily protein	11.8731	0.973932	0.0896951	1.10823e-09		6.74406	2.86241	0.432845	0.177115		6.74406	5.50846	0.819463	0.917545
Ciclev10002644m.g	Unknown	3236.43	270.553	0.0836245	5.0764e-32		1861.31	1012.55	0.544022	0.0236323		1861.31	2187.36	1.17516	0.790428
Ciclev10005007m.g	Glutamine synthetase 2	89.2476	7.48513	0.0848946	2.90619e-51		38.1673	16.8224	0.442215	0.000426871		38.1673	30.479	0.79909	0.530764
Ciclev10022750m.g	Photosystem I subunit E-2	99.3408	8.37339	0.0852104	7.1038e-38		108.746	36.9732	0.340601	1.31778e-06		108.746	51.0465	0.469896	0.00176259
Ciclev10011127m.g	EXS (ERD1/XPR1/SYG1) family protein	4.32352	0.364531	0.105014	9.3062e-08		0.215715	0.628474	2.30738	0.536367		0.215715	0.492193	1.87572	1
Ciclev10015874m.g	Carbonic anhydrase 1	104.557	8.85864	0.0855999	8.31816e-41		30.9277	14.5067	0.470763	0.00327234		30.9277	20.5299	0.664886	0.0639235
Ciclev10002412m.g	DnaJ/Hsp40 cysteine-rich domain superfamily protein	15.1724	1.2904	0.0910402	1.80948e-23		3.34711	2.69757	0.811569	1		3.34711	4.42213	1.31186	0.817155
Ciclev10014681m.g	Phototropic-responsive NPH3 family protein	5.20187	0.443145	0.102444	4.63013e-08		4.19214	3.76396	0.900239	1		4.19214	3.81488	0.912105	1
Ciclev10028730m.g	Peroxisomal NAD-malate dehydrogenase 1	41.0653	3.50013	0.0874554	3.40052e-55		10.1591	3.93125	0.392944	0.00177706		10.1591	6.86008	0.678431	0.378559
Ciclev10011117m.g	Neutral/alkaline non-lysosomal ceramidase	9.12743	0.779103	0.0952706	3.9817e-13		3.13856	5.54293	1.74242	0.0680804		3.13856	4.9858	1.57039	0.162693
Ciclev10000980m.g	Major facilitator superfamily protein	55.8541	4.77478	0.0871211	4.95376e-41		24.2339	9.45222	0.392548	0.000258305		24.2339	16.5844	0.685646	0.133956
Ciclev10029689m.g	Phytosulfokine 6 precursor	14.7886	1.27193	0.0921464	0.000116056		8.5423	7.17447	0.841728	1		8.5423	4.59419	0.543164	0.813302
Ciclev10015995m.g	Myosin heavy chain-related	11.0582	0.960717	0.095062	3.986e-10		7.41233	3.25957	0.447208	0.0982851		7.41233	5.4907	0.744202	0.648711
Ciclev10014951m.g	Cytochrome P450, family 71, subfamily B, polypeptide 4	6.691	0.582835	0.10055	1.36712e-06		1.44228	0.481642	0.377131	0.163434		1.44228	1.00418	0.715936	0.872133
Ciclev10010241m.g	Molybdate transporter 1	8.95173	0.794561	0.0988276	1.69404e-11		1.17162	1.76152	1.46389	0.933633		1.17162	0.902805	0.788602	0.913647
Ciclev10020737m.g	Glutaredoxin family protein	143.026	12.6974	0.0894139	7.12504e-37		44.9886	25.5768	0.569474	0.109464		44.9886	31.0473	0.690801	0.309356
Ciclev10019174m.g	Auxin response factor 18	5.34766	0.475747	0.105687	4.0242e-13		3.41827	1.3701	0.417847	0.0245881		3.41827	2.67761	0.789482	0.761722
Ciclev10025117m.g	White-brown complex homolog protein 11	5.26588	0.471772	0.106557	1.14972e-08		1.44609	0.310598	0.265572	0.0164962		1.44609	1.04521	0.740715	0.649493
Ciclev10027093m.g	RING/U-box superfamily protein	3.52836	0.318854	0.115439	0.00107118		3.08206	3.67718	1.18702	0.910672		3.08206	1.40744	0.473731	0.116684
Ciclev10015814m.g	Cysteine proteinases superfamily protein	4.03954	0.365927	0.112555	0.0014101		0.0166448	0.19674	2.54396	0.466508		0.0166448	0.0369135	1.17376	1
Ciclev10013142m.g	Unknown	94.4302	8.63374	0.092391	2.13646e-17		43.649	48.6024	1.11322	0.739655		43.649	38.1507	0.874323	0.845206
Ciclev10004956m.g	IQ-domain 24	11.9066	1.08932	0.0990559	1.24962e-11		1.83613	2.54653	1.36692	0.875331		1.83613	1.4811	0.816632	0.862165
Ciclev10015266m.g	GBF\'s pro-rich region-interacting factor 1	5.4655	0.500205	0.107844	3.21622e-12		1.03601	5.46396	4.89779	2.78398e-07		1.03601	0.576232	0.595267	0.637573
Ciclev10016732m.g	Caleosin-related family protein	5.84492	0.540974	0.107819	1.17083e-05		1.75863	5.88239	3.21871	0.0186593		1.75863	2.92723	1.62874	0.934423
Ciclev10002117m.g	Senescence-related gene 1	33.3648	3.09198	0.095383	2.98802e-28		5.77593	9.90797	1.70321	0.289431		5.77593	5.49639	0.952426	1
Ciclev10025085m.g	Leucine-rich repeat protein kinase family protein	14.5571	1.35018	0.0989403	6.91027e-29		2.16958	2.5082	1.1492	1		2.16958	2.28188	1.04948	1
Ciclev10005370m.g	EXORDIUM like 3	10.3948	0.973289	0.102269	2.7875e-13		5.34124	5.61494	1.0503	0.955357		5.34124	3.25636	0.616838	0.520938
Ciclev10006837m.g	Pyruvate orthophosphate dikinase	19.9159	1.86706	0.0982747	3.50291e-30		5.08736	7.91336	1.54479	0.158808		5.08736	3.04837	0.606932	0.0770542
Ciclev10029517m.g	Outer plastid envelope protein 16-1	67.6808	6.38641	0.0956969	3.35517e-32		21.0721	14.82	0.704704	0.291629		21.0721	25.0864	1.18961	1
Ciclev10013630m.g	Pyridoxal phosphate (PLP)-dependent transferases superfamily protein	9.89212	0.94037	0.104119	5.0437e-13		1.30377	0.69745	0.568079	0.578438		1.30377	2.909	2.14352	0.24966
Ciclev10000562m.g	P-loop containing nucleoside triphosphate hydrolases superfamily protein	12.8816	1.23381	0.102747	4.76699e-26		5.20229	2.87912	0.561856	0.102388		5.20229	1.8049	0.35926	0.00122006
Ciclev10017119m.g	Calcium-binding EF-hand family protein	12.8992	1.23843	0.102962	1.52085e-06		0.709725	4.87494	6.14398	0.0541192		0.709725	2.13976	2.76607	0.593309
Ciclev10031672m.g	Photosystem II stability/assembly factor, chloroplast (HCF136)	21.9429	2.11421	0.10045	5.5365e-23		8.70152	5.24059	0.60678	0.241		8.70152	12.7648	1.46166	0.358566
Ciclev10022809m.g	Unknown	29.5265	2.8759	0.100447	1.26639e-12		44.0626	32.8431	0.745951	0.816946		44.0626	36.7545	0.834518	0.986573
Ciclev10004238m.g	Leucine-rich receptor-like protein kinase family protein	3.93243	0.389008	0.121269	8.35279e-08		1.49131	1.3711	0.92446	1		1.49131	1.20364	0.819224	1
Ciclev10032558m.g	TRAM, LAG1 and CLN8 (TLC) lipid-sensing domain containing protein	3.36604	0.333899	0.125186	0.000609938		0.106995	0.100739	0.969774	1		0.106995	0.433045	2.57515	0.727654
Ciclev10005968m.g	Plant invertase/pectin methylesterase inhibitor superfamily protein	171.849	17.0741	0.099879	7.70256e-17		57.2808	71.6553	1.25051	0.323051		57.2808	93.2856	1.62747	0.0352129
Ciclev10020053m.g	Basic helix-loop-helix (bHLH) DNA-binding superfamily protein	53.3578	5.33803	0.101726	7.95982e-42		20.0607	19.2805	0.9613	1		20.0607	8.50642	0.426891	1.23748e-05
Ciclev10000273m.g	Potassium transport 2/3	33.6722	3.37821	0.10299	3.13943e-44		7.84201	6.06701	0.776505	0.62986		7.84201	6.0394	0.773028	0.527619
Ciclev10022856m.g	GATA transcription factor 16	3.72456	0.374767	0.124136	0.00122097		3.18741	2.37417	0.752618	1		3.18741	1.85695	0.595285	0.996993
Ciclev10031053m.g	TCP-1/cpn60 chaperonin family protein	2.37485	0.243215	0.138681	9.31894e-05		4.5993	2.27584	0.505572	0.16438		4.5993	4.2943	0.935095	0.878683
Ciclev10033287m.g	Unknown	54.2455	5.57174	0.104365	2.69838e-14		125.456	110.57	0.881439	1		125.456	66.3407	0.529172	0.0880685
Ciclev10006304m.g	Unknown	10.2949	1.07444	0.112982	4.98625e-08		6.15932	2.72155	0.450775	0.0879857		6.15932	2.93226	0.484439	0.126743
Ciclev10029531m.g	Unknown	3097.45	324.354	0.104745	2.34617e-05		1240.69	1095.92	0.883323	1		1240.69	975.127	0.78597	0.600172
Ciclev10015876m.g	NAD(P)-binding Rossmann-fold superfamily protein	23.8462	2.49828	0.108505	6.82642e-26		7.30366	3.54857	0.492807	0.156959		7.30366	8.99774	1.22882	0.813761
Ciclev10004156m.g	Transducin/WD40 repeat-like superfamily protein	12.9904	1.36571	0.111969	1.89237e-21		3.29995	3.26072	0.988462	1		3.29995	3.01118	0.915064	1
Ciclev10002020m.g	Photosystem II reaction center PsbP family protein	14.2415	1.49875	0.111478	1.18323e-18		3.39247	1.60305	0.487634	0.208797		3.39247	3.30331	0.974471	1
Ciclev10032377m.g	Light harvesting complex photosystem II	117.274	12.3611	0.106166	2.59564e-24		35.4129	16.7456	0.474353	0.00743668		35.4129	28.8473	0.815123	0.633304
Ciclev10025952m.g	Galacturonosyltransferase-like 2	4.17803	0.44145	0.126565	4.41982e-07		0.523242	0.38716	0.781654	0.977493		0.523242	0.981069	1.73459	0.908864
Ciclev10011703m.g	FASCICLIN-like arabinogalactan protein 17 precursor	8.66966	0.917728	0.116051	1.36955e-10		5.48846	1.9962	0.375094	0.0354569		5.48846	3.49998	0.644181	0.426431
Ciclev10002749m.g	Unknown	1531.23	162.559	0.106221	1.32885e-29		692.887	445.267	0.642677	0.119048		692.887	910.514	1.31404	0.447587
Ciclev10005561m.g	Xyloglucan endotransglucosylase/hydrolase 16	17.7756	1.89047	0.111351	6.4071e-18		4.93879	5.50159	1.11169	0.854984		4.93879	3.46065	0.706649	0.883937
Ciclev10005815m.g	Late embryogenesis abundant domain-containing protein / LEA domain-containing protein	63.5314	6.7658	0.1079	1.34267e-29		28.8279	64.5388	2.23448	0.000883412		28.8279	34.0989	1.18221	0.884737
Ciclev10011938m.g	Squamosa promoter binding protein-like 9	5.50086	0.587335	0.12272	2.27274e-07		0.311701	0.880793	2.38229	0.768434		0.311701	0.602217	1.70565	1
Ciclev10016402m.g	Zinc finger protein 4	13.7436	1.47244	0.113586	2.65302e-33		6.96029	5.04763	0.729097	0.48053		6.96029	5.44839	0.785859	0.57283
Ciclev10011477m.g	Jojoba acyl CoA reductase-related male sterility protein	64.1767	6.8796	0.108587	3.87127e-27		16.9026	6.48763	0.387448	0.000150267		16.9026	10.7687	0.639239	0.359423
Ciclev10007651m.g	Exostosin family protein	4.37269	0.471202	0.127709	5.0009e-10		0.573543	1.16517	1.87838	0.290542		0.573543	0.642635	1.10258	1
Ciclev10005297m.g	O-methyltransferase family protein	38.9498	4.19768	0.110056	5.37939e-14		1.06299	0.914313	0.872162	1		1.06299	0.552942	0.561436	0.813761
Ciclev10024796m.g	Leucine-rich receptor-like protein kinase family protein	9.82707	1.05935	0.116787	8.21491e-19		6.13891	3.05469	0.505647	0.0408698		6.13891	3.81992	0.628303	0.156867
Ciclev10011476m.g	Jojoba acyl CoA reductase-related male sterility protein	90.8128	9.92193	0.110237	6.05785e-38		14.8044	10.4171	0.70564	0.586557		14.8044	18.2799	1.23319	0.776157
Ciclev10012726m.g	Unknown	15.9433	1.7607	0.11598	0.000542934		16.2611	5.56085	0.345995	0.131831		16.2611	9.61732	0.593929	0.51981
Ciclev10026291m.g	alpha/beta-Hydrolases superfamily protein	10.5323	1.16328	0.118816	7.59071e-10		2.85983	2.29944	0.810669	1		2.85983	3.49207	1.21361	1
Ciclev10024897m.g	BEL1-like homeodomain 4	13.7832	1.53819	0.117997	2.65038e-26		7.51477	2.52192	0.344321	0.000601103		7.51477	2.68625	0.365901	0.000151446
Ciclev10022689m.g	AT4G24700.1	20.0186	2.25009	0.116812	9.6872e-10		7.76	3.26124	0.42764	0.0560255		7.76	4.75715	0.617958	0.486024
Ciclev10033071m.g	Thioredoxin H-type 7	16.2408	1.82668	0.117906	1.13181e-07		11.6982	5.44697	0.470154	0.183061		11.6982	7.2114	0.619705	0.527044
Ciclev10017188m.g	VQ motif-containing protein	14.8852	1.67703	0.118585	1.24722e-07		10.0053	4.73728	0.47869	0.33516		10.0053	6.64812	0.667784	0.747523
Ciclev10025735m.g	Basic helix-loop-helix (bHLH) DNA-binding superfamily protein	7.43527	0.843326	0.125188	1.08915e-12		8.98925	4.59503	0.516548	0.0892262		8.98925	7.16144	0.798904	0.714046
Ciclev10001581m.g	CYCLIN D4;1	4.38913	0.498454	0.133312	2.81661e-05		0.364456	0.731587	1.79046	0.690397		0.364456	0.521172	1.33742	0.872404
Ciclev10017916m.g	AT2G34585.1	15.6828	1.79319	0.119953	0.000483658		7.16263	9.58481	1.33351	1		7.16263	2.7463	0.39191	0.475457
Ciclev10021342m.g	Duplicated homeodomain-like superfamily protein	4.43801	0.508441	0.134076	6.17329e-06		1.44719	3.56176	2.36671	0.0736531		1.44719	3.55164	2.36017	0.18146
Ciclev10012507m.g	AT2G36885.1	6.05388	0.697541	0.1296	8.43239e-07		1.55972	1.90912	1.21052	0.955357		1.55972	1.75172	1.11568	1
Ciclev10008683m.g	Strictosidine synthase-like 4	60.3571	7.02522	0.117856	2.11473e-37		26.3785	12.5103	0.476246	0.00397564		26.3785	17.9014	0.679847	0.211613
Ciclev10001494m.g	Chloroplast RNA binding	144.002	16.7928	0.117228	2.74873e-34		30.8514	28.6623	0.929273	1		30.8514	47.9926	1.55381	0.139281
Ciclev10026611m.g	AT5G66800.1	3.87479	0.452434	0.138984	0.321878		1.27826	3.87769	2.88602	0.123123		1.27826	8.37857	6.15162	0.000405996
Ciclev10004905m.g	Exostosin family protein	9.64341	1.12709	0.125941	1.5483e-11		2.81536	3.23306	1.14327	0.8634		2.81536	3.27318	1.15704	1
Ciclev10001405m.g	Chalcone and stilbene synthase family protein	59.4134	6.96576	0.118725	6.11525e-32		119.325	111.475	0.934265	1		119.325	276.916	2.31958	0.00340399
Ciclev10011570m.g	Pentatricopeptide (PPR) repeat-containing protein	4.27857	0.502099	0.13751	3.05797e-05		3.06097	1.38314	0.469204	0.299848		3.06097	2.64222	0.867525	1
Ciclev10027855m.g	Camelliol C synthase 1	5.69691	0.669871	0.132807	4.84555e-10		2.0579	13.9539	6.51276	2.10947e-06		2.0579	1.612	0.793362	0.813761
Ciclev10021249m.g	Protein of unknown function (DUF579)	8.3298	0.979541	0.128063	9.53756e-06		2.07135	0.180356	0.129116	0.0236335		2.07135	1.19963	0.598537	0.683168
Ciclev10004733m.g	Cytochrome P450, family 706, subfamily A, polypeptide 4	7.38248	0.868951	0.129496	2.54487e-06		2.88438	3.45572	1.19144	0.874681		2.88438	3.04522	1.05389	1
Ciclev10005376m.g	Myb domain protein 111	4.07793	0.481451	0.139172	0.000202257		0.158305	1.17527	4.93708	0.0880552		0.158305	1.77516	7.25947	0.0409692
Ciclev10016466m.g	Basic helix-loop-helix (bHLH) DNA-binding superfamily protein	44.7035	5.29804	0.120483	3.47285e-22		5.22103	5.64546	1.07976	0.961663		5.22103	8.37922	1.59353	0.577388
Ciclev10021975m.g	ABL interactor-like protein 3	3.45969	0.410166	0.143318	0.00058243		0.838572	0.566235	0.70984	1		0.838572	1.36194	1.55762	1
Ciclev10001844m.g	NAD(P)-binding Rossmann-fold superfamily protein	343.56	40.7794	0.118953	3.2337e-40		67.4997	49.5174	0.733988	0.400046		67.4997	126.625	1.87463	0.00171957
Ciclev10001128m.g	Cell cycle checkpoint control protein family	3.08155	0.3666	0.146658	0.000602657		2.82956	0.945959	0.357036	0.180398		2.82956	2.05563	0.735819	0.985773
Ciclev10031919m.g	Annexin 3	29.3215	3.49169	0.122077	1.21894e-19		14.2279	5.38634	0.382913	0.00142855		14.2279	24.326	1.70478	0.0222147
Ciclev10013394m.g	PLC-like phosphodiesterases superfamily protein	5.24106	0.624454	0.135639	0.00015168		0.883814	0.557012	0.667821	0.849369		0.883814	1.19599	1.31731	1
Ciclev10004785m.g	Cytochrome P450, family 71, subfamily B, polypeptide 34	10.5734	1.26229	0.127635	8.61558e-12		10.6745	6.9386	0.653264	0.354117		10.6745	7.37735	0.693984	0.380645
Ciclev10016525m.g	Photosystem II subunit Q-2	50.4405	6.0674	0.122029	4.82252e-18		37.1215	28.8131	0.776784	0.668892		37.1215	20.1497	0.544032	0.00611089
Ciclev10017439m.g	DEAD/DEAH box helicase, putative	2.46928	0.298965	0.155282	0.000129757		8.22556	4.97348	0.609386	0.29835		8.22556	6.35493	0.775315	0.813761
Ciclev10031289m.g	Sigma factor A	17.2747	2.10153	0.126709	7.32743e-16		9.6726	4.70226	0.4914	0.0374234		9.6726	6.81337	0.707423	0.36676
Ciclev10016038m.g	Protein of unknown function (DUF761)	4.73063	0.576541	0.140052	0.000129902		10.2042	10.8216	1.05992	0.941108		10.2042	11.1872	1.0954	0.992256
Ciclev10026670m.g	Hydroxycinnamoyl-CoA shikimate/quinate hydroxycinnamoyl transferase	12.6481	1.54383	0.128947	5.31091e-06		7.83699	3.01645	0.392649	0.133715		7.83699	4.8908	0.628802	0.537343
Ciclev10002429m.g	Oxidoreductases, acting on NADH or NADPH, quinone or similar compound as acceptor	28.5147	3.49431	0.125611	4.56773e-14		9.69319	12.1407	1.24992	0.621954		9.69319	18.0762	1.85601	0.158495
Ciclev10000808m.g	FAD-binding Berberine family protein	7.79449	0.95762	0.133969	1.13359e-09		1.07439	0.132677	0.198126	0.0180879		1.07439	1.1341	1.05084	1
Ciclev10022841m.g	CP12 domain-containing protein 2	465.74	57.2542	0.12312	9.56433e-24		421.615	170.333	0.404143	5.23461e-05		421.615	431.709	1.02394	1
Ciclev10030439m.g	Cytochrome b6f complex subunit (petM), putative	127.72	15.7274	0.123826	6.54323e-28		23.9334	11.0939	0.465764	0.0273191		23.9334	32.3515	1.35027	0.55649
Ciclev10011659m.g	UDP-glucosyl transferase 71C4	18.5439	2.30285	0.128881	8.44105e-17		5.81409	2.25695	0.398532	0.0372425		5.81409	3.49415	0.607727	0.271456
Ciclev10022159m.g	Germin-like protein 10	8.57512	1.08746	0.136881	2.48968e-05		2.22394	0.370478	0.202449	0.0558034		2.22394	2.70927	1.20884	1
Ciclev10031065m.g	Cytochrome P450, family 714, subfamily A, polypeptide 1	18.9813	2.41187	0.13164	2.59478e-21		7.74372	4.77817	0.621921	0.565044		7.74372	13.045	1.67586	0.343781
Ciclev10009218m.g	NAD(P)-binding Rossmann-fold superfamily protein	4.01859	0.510843	0.148313	0.00108284		0.420492	1.07216	2.25201	0.354882		0.420492	1.0635	2.23539	0.80615
Ciclev10020057m.g	FAD/NAD(P)-binding oxidoreductase family protein	6.03823	0.773935	0.142376	7.85271e-09		0.910722	0.786067	0.876667	1		0.910722	1.49398	1.57707	0.865258
Ciclev10033278m.g	Unknown	31.6829	4.06235	0.130962	2.07144e-07		52.0021	101.711	1.95407	0.0115633		52.0021	51.2539	0.98564	1
Ciclev10014902m.g	CCCH-type zinc fingerfamily protein with RNA-binding domain	7.38964	0.951659	0.140415	2.99762e-11		3.97853	4.76567	1.193	0.889261		3.97853	1.77005	0.458509	0.101546
Ciclev10008745m.g	Senescence-related gene 1	61.2735	7.9076	0.130473	5.44544e-31		62.3195	26.2965	0.422889	7.0335e-05		62.3195	39.0451	0.62713	0.0847931
Ciclev10032203m.g	NAC domain containing protein 42	30.2619	3.90867	0.13203	4.37576e-15		30.2622	10.5171	0.349682	0.00264305		30.2622	11.6743	0.387794	3.77358e-05
Ciclev10009375m.g	NFU domain protein 3	30.8857	3.99152	0.132045	1.22981e-12		16.2489	22.6176	1.38955	0.253335		16.2489	15.2099	0.936452	1
Ciclev10028123m.g	MATE efflux family protein	42.6747	5.53199	0.131667	1.92318e-37		4.9304	7.71878	1.55431	0.063892		4.9304	7.15098	1.44143	0.339465
Ciclev10028950m.g	Family of unknown function (DUF716)	4.30194	0.560335	0.15001	0.000149349		1.52503	1.76952	1.15045	0.955357		1.52503	1.39429	0.919548	1
Ciclev10008225m.g	CBL-interacting protein kinase 5	140.062	18.3467	0.13161	1.58074e-37		70.2763	50.2559	0.715524	0.353767		70.2763	69.35	0.986838	1
Ciclev10003093m.g	O-methyltransferase family protein	24.7096	3.28178	0.136309	2.98824e-09		4.18322	3.39558	0.816111	1		4.18322	3.7371	0.895846	1
Ciclev10029657m.g	AT3G47070.1	145.65	19.3579	0.133502	7.21085e-26		34.4165	11.7317	0.342783	0.000256954		34.4165	24.226	0.704763	0.324747
Ciclev10016883m.g	Chaperone DnaJ-domain superfamily protein	14.088	1.87358	0.139103	2.70187e-08		22.9977	55.9587	2.42703	0.00128669		22.9977	35.3902	1.53652	0.209216
Ciclev10013191m.g	Bifunctional inhibitor/lipid-transfer protein/seed storage 2S albumin superfamily protein	2098.09	279.092	0.133063	3.99351e-33		762.148	341.814	0.44856	0.0624813		762.148	355.787	0.466891	0.00180318
Ciclev10016645m.g	FK506-binding protein 13	19.4662	2.62531	0.139287	4.69359e-10		7.65705	2.76495	0.369335	0.0523484		7.65705	8.57185	1.11793	1
Ciclev10014750m.g	Phosphofructokinase family protein	10.401	1.40618	0.143432	7.48423e-13		3.89544	3.236	0.834952	0.992629		3.89544	4.61108	1.17911	1
Ciclev10024539m.g	alpha/beta-Hydrolases superfamily protein	4.41884	0.59803	0.154471	0.000597281		1.16753	0.938313	0.819164	1		1.16753	1.80284	1.50122	0.86559
Ciclev10029598m.g	AT5G20935.1	13.3841	1.82936	0.143084	7.98628e-05		6.14937	4.41369	0.722264	0.955357		6.14937	4.20298	0.688546	1
Ciclev10032872m.g	AT1G60010.1	25.3181	3.47062	0.140476	5.98735e-17		9.98056	6.29252	0.634143	0.542066		9.98056	7.00153	0.704477	0.597571
Ciclev10012644m.g	Protein of unknown function, DUF584	62.7353	8.61332	0.138669	9.32093e-34		23.2855	24.6806	1.05965	0.680935		23.2855	27.7424	1.19058	0.826673
Ciclev10012022m.g	CONSTANS-like 2	138.857	19.1218	0.13833	7.56745e-29		29.2446	26.2626	0.89838	1		29.2446	19.1866	0.657247	0.336554
Ciclev10004581m.g	Pentatricopeptide repeat (PPR-like) superfamily protein	14.8157	2.04618	0.143887	5.83445e-18		9.34216	4.39548	0.476107	0.0555982		9.34216	5.2985	0.571744	0.059553
Ciclev10015466m.g	Protein kinase superfamily protein	6.19359	0.856752	0.15202	3.84467e-07		3.97103	1.47674	0.387308	0.11746		3.97103	1.33852	0.353355	0.179061
Ciclev10031803m.g	Auxin-responsive family protein	12.9728	1.79715	0.145122	7.55355e-10		9.05884	6.03749	0.670116	0.647728		9.05884	4.63408	0.516886	0.10701
Ciclev10015086m.g	O-Glycosyl hydrolases family 17 protein	3.63663	0.504599	0.161803	3.56387e-05		1.04119	0.474037	0.503017	0.580288		1.04119	1.09534	1.04746	1
Ciclev10032615m.g	Auxin-responsive family protein	83.8464	11.656	0.140041	1.69886e-31		30.9739	11.7431	0.381127	0.025223		30.9739	11.8976	0.386098	0.000223466
Ciclev10029878m.g	4-hydroxy-3-methylbut-2-enyl diphosphate reductase	13.7559	1.91244	0.145241	9.83772e-10		4.37191	1.56038	0.371291	0.0966492		4.37191	1.68485	0.399125	0.152734
Ciclev10010467m.g	Disease resistance family protein / LRR family protein	17.9372	2.50218	0.144267	8.41501e-26		14.7927	5.63557	0.385128	0.000148882		14.7927	5.55238	0.379542	6.29009e-05
Ciclev10016816m.g	AT4G16410.1	17.1337	2.40536	0.145375	5.835e-11		5.88706	10.7271	1.80841	0.0565258		5.88706	5.79358	0.984387	1
Ciclev10026543m.g	AT3G15900.1	15.0908	2.1197	0.146122	3.49902e-08		5.17789	2.09629	0.416131	0.281221		5.17789	4.0398	0.784366	1
Ciclev10028674m.g	Pectinacetylesterase family protein	4.60832	0.649198	0.159122	1.78537e-06		0.655567	1.0424	1.51198	0.425012		0.655567	0.658087	1.00333	1
Ciclev10001620m.g	Senescence-related gene 1	25.6024	3.61465	0.144526	1.15502e-16		17.5074	8.78554	0.504648	0.0382499		17.5074	13.3684	0.76493	0.525575
Ciclev10004154m.g	Magnesium-chelatase subunit chlH, chloroplast, putative / Mg-protoporphyrin IX chelatase, putative (CHLH)	57.4816	8.16309	0.143502	1.97075e-35		9.82506	6.75653	0.69083	0.272574		9.82506	11.4995	1.16871	0.793846
Ciclev10011729m.g	UDP-glucosyl transferase 85A3	5.48212	0.780296	0.157699	1.93624e-05		0.512285	0.467248	0.926444	1		0.512285	0.684002	1.28045	1
Ciclev10000425m.g	DPP6 N-terminal domain-like protein	199.121	28.3645	0.142879	3.91119e-36		151.428	69.6755	0.460481	0.00127001		151.428	68.5098	0.452788	1.76109e-05
Ciclev10007249m.g	Pleiotropic drug resistance 4	24.0804	3.43596	0.146233	1.88521e-37		4.49443	2.22871	0.506855	0.0546082		4.49443	3.32259	0.744943	0.52712
Ciclev10031341m.g	Ent-kaurenoic acid hydroxylase 2	43.4311	6.26438	0.146203	6.22868e-21		13.1801	7.51728	0.573586	0.304076		13.1801	9.75351	0.741976	0.540594
Ciclev10008271m.g	Unknown	9.38298	1.36228	0.1542	3.23754e-08		5.54186	2.18953	0.405811	0.098058		5.54186	3.68077	0.670128	0.741367
Ciclev10008646m.g	Peroxisomal membrane 22 kDa (Mpv17/PMP22) family protein	321.36	46.8521	0.146059	2.56502e-32		125.173	45.9024	0.367218	6.90492e-06		125.173	88.423	0.706641	0.195871
Ciclev10001390m.g	AT1G54520.1	52.0838	7.64455	0.148409	3.42921e-24		19.9789	19.0495	0.953709	1		19.9789	22.3763	1.1194	0.813761
Ciclev10014842m.g	SKU5 similar 4	8.96688	1.32132	0.156759	1.09997e-13		14.1002	6.25848	0.447775	0.0226963		14.1002	11.5327	0.819193	0.819766
Ciclev10020003m.g	TRICHOME BIREFRINGENCE-LIKE 11	12.2146	1.82574	0.156379	3.74883e-12		3.65326	4.66538	1.26967	0.728716		3.65326	5.77139	1.56435	0.274537
Ciclev10028305m.g	UDP-glucosyl transferase 73B3	17.5831	2.63296	0.154551	2.68345e-11		9.52661	44.8267	4.66693	3.73003e-12		9.52661	14.2403	1.48966	0.292146
Ciclev10029707m.g	Unknown	5.70675	0.855915	0.164621	0.00107449		4.40135	3.62353	0.827205	0.995343		4.40135	3.0462	0.698946	0.83329
Ciclev10019893m.g	Cytochrome P450, family 716, subfamily A, polypeptide 1	30.183	4.53051	0.152908	5.99543e-24		12.3968	5.51543	0.449351	0.138562		12.3968	14.6624	1.18129	0.974869
Ciclev10031784m.g	Plant stearoyl-acyl-carrier-protein desaturase family protein	15.6537	2.35009	0.155524	1.97843e-13		10.2117	3.42448	0.341795	0.00543094		10.2117	6.41915	0.63221	0.377868
Ciclev10010292m.g	Zinc transporter 11 precursor	49.8268	7.49347	0.152092	8.7956e-24		40.2628	22.0972	0.549941	0.0149328		40.2628	26.1946	0.651457	0.101901
Ciclev10018919m.g	Ribonuclease P protein subunit P38-related	20.292	3.05702	0.154816	8.2233e-28		6.79998	3.02332	0.452656	0.00530466		6.79998	4.75113	0.703065	0.288148
Ciclev10015496m.g	Plastid-lipid associated protein PAP / fibrillin family protein	21.2084	3.19602	0.154682	5.78495e-15		10.45	5.92826	0.571397	0.225537		10.45	7.43367	0.714089	0.678406
Ciclev10012433m.g	NAD(P)-binding Rossmann-fold superfamily protein	26.0653	3.9401	0.154407	6.99782e-20		9.57623	3.86407	0.409671	0.015989		9.57623	6.98278	0.731977	0.542159
Ciclev10022373m.g	Protein of unknown function (DUF1118)	42.0967	6.37435	0.153433	1.45863e-22		11.6438	5.60267	0.485592	0.071731		11.6438	11.806	1.01382	1
Ciclev10006106m.g	MLP-like protein 423	7.10515	1.0763	0.163259	0.00115887		1.7253	6.95315	3.86411	0.0145852		1.7253	1.49773	0.875325	1
Ciclev10028226m.g	Phosphoglycerate/bisphosphoglycerate mutase family protein	23.9613	3.64825	0.15578	5.38982e-12		9.25003	5.38016	0.586112	0.257854		9.25003	7.80161	0.845089	0.902603
Ciclev10009246m.g	AT5G11890.1	8.02324	1.22167	0.162702	9.69132e-07		3.04868	3.23875	1.06036	0.988844		3.04868	4.5621	1.48065	0.710092
Ciclev10018858m.g	P-loop containing nucleoside triphosphate hydrolases superfamily protein	5.41854	0.834293	0.169301	1.3753e-07		6.45968	9.60143	1.47895	0.209156		6.45968	5.86858	0.909889	1
Ciclev10030677m.g	Leucine-rich repeat protein kinase family protein	14.9429	2.32289	0.161065	2.69932e-22		4.30224	2.87698	0.676243	0.401001		4.30224	3.70812	0.865042	0.886008
Ciclev10004473m.g	Copper amine oxidase family protein	6.7174	1.04503	0.167957	9.27234e-06		2.58228	0.489083	0.219621	0.0219982		2.58228	1.02237	0.418438	0.193165
Ciclev10000103m.g	Cellulose synthase A9	24.8535	3.8705	0.159116	6.86048e-34		3.7166	5.12489	1.36899	0.266919		3.7166	4.73789	1.26759	0.647567
Ciclev10021187m.g	Chitinase family protein	282.618	44.0476	0.156154	6.89127e-33		80.0649	64.1309	0.801235	0.636275		80.0649	86.2566	1.07724	1
Ciclev10002752m.g	EF hand calcium-binding protein family	7.0986	1.11351	0.168576	5.09492e-05		5.66531	10.1962	1.78589	0.155043		5.66531	3.646	0.649749	0.735397
Ciclev10005453m.g	Chlorophyllase 2	15.2304	2.39963	0.163051	4.43325e-14		10.548	5.25024	0.502464	0.0525726		10.548	12.3614	1.17031	0.923288
Ciclev10024886m.g	beta galactosidase 1	4.872	0.775033	0.175992	1.57692e-08		2.83291	1.93806	0.694894	0.69607		2.83291	2.28256	0.812351	0.917545
Ciclev10000521m.g	STAS domain / Sulfate transporter family	3.62673	0.577557	0.18181	1.1642e-05		2.46386	1.54511	0.641655	0.647123		2.46386	2.57581	1.04366	1
Ciclev10027745m.g	Phototropin 2	96.6418	15.3935	0.160154	3.95865e-36		25.3449	28.7642	1.13438	0.661163		25.3449	24.004	0.947303	0.920381
Ciclev10030023m.g	Leucine-rich repeat (LRR) family protein	6.47237	1.03708	0.17301	0.000672429		10.9319	11.5201	1.05331	0.987066		10.9319	7.75062	0.711627	0.614013
Ciclev10008143m.g	Eukaryotic aspartyl protease family protein	60.6144	9.74496	0.162152	1.58276e-28		39.3393	17.8614	0.455418	0.00698091		39.3393	38.0746	0.967934	1
Ciclev10025412m.g	Cytochrome P450, family 96, subfamily A, polypeptide 10	6.41358	1.03366	0.174046	2.51125e-07		2.0132	1.03697	0.538032	0.436385		2.0132	0.782404	0.417567	0.181811
Ciclev10028346m.g	Cytochrome P450, family 707, subfamily A, polypeptide 2	4.62859	0.750705	0.179907	3.8257e-07		0.639981	12.6017	17.1649	1.65948e-23		0.639981	2.71957	3.81032	0.00495013
Ciclev10031033m.g	Plant protein of unknown function (DUF828)	5.61737	0.912425	0.177079	9.69077e-07		2.54159	1.75508	0.702258	0.972218		2.54159	2.05694	0.816531	1
Ciclev10016540m.g	Photosystem I subunit F	293.781	47.9784	0.163598	1.24754e-20		118.556	92.4685	0.780143	0.84588		118.556	118.75	1.00163	1
Ciclev10019585m.g	Phytochrome interacting factor 3-like 5	47.6679	7.79486	0.165275	6.39372e-25		26.5844	11.473	0.433701	0.00109981		26.5844	14.8131	0.558869	0.00432522
Ciclev10016102m.g	AT3G27250.1	28.2163	4.62744	0.166951	2.17905e-12		32.407	12.5555	0.389317	0.000186758		32.407	27.8396	0.859496	0.936424
Ciclev10012623m.g	Late embryogenesis abundant (LEA) hydroxyproline-rich glycoprotein family	28.6667	4.71028	0.167217	2.75561e-15		19.4211	11.3233	0.585177	0.180589		19.4211	14.6535	0.755775	0.761695
Ciclev10012473m.g	Aluminum sensitive 3	19.3691	3.19201	0.169089	1.8778e-11		16.9506	13.2709	0.784187	0.892696		16.9506	16.5382	0.975814	1
Ciclev10025939m.g	Cinnamyl alcohol dehydrogenase 9	14.346	2.3681	0.17085	9.27517e-10		0.48934	0.558217	1.11687	1		0.48934	2.14014	3.80109	0.0966941
Ciclev10026158m.g	AT1G45688.1	8.2733	1.38174	0.17696	3.84727e-09		2.96659	1.34958	0.472701	0.204014		2.96659	2.83155	0.955963	1
Ciclev10011291m.g	Fatty acid hydroxylase superfamily	39.1569	6.54229	0.169201	1.30894e-16		20.0749	9.48563	0.475127	0.0149749		20.0749	10.655	0.533088	0.134267
Ciclev10015414m.g	AGC (cAMP-dependent, cGMP-dependent and protein kinase C) kinase family protein	11.6635	1.95688	0.174853	1.07409e-07		6.16274	3.63195	0.595898	0.375375		6.16274	4.00807	0.655954	0.596144
Ciclev10028504m.g	HXXXD-type acyl-transferase family protein	21.4139	3.60804	0.172355	6.89148e-12		7.86873	13.4015	1.69431	0.166141		7.86873	5.4619	0.697966	0.65412
Ciclev10022366m.g	Peptidemethionine sulfoxide reductase 1	374.761	63.4768	0.169601	2.76497e-21		150.621	52.7534	0.350671	5.74437e-07		150.621	112.011	0.743832	0.259068
Ciclev10009622m.g	Temperature-induced lipocalin	1284.66	218.087	0.169828	1.35255e-27		375.243	436.935	1.16436	0.449424		375.243	330.136	0.879825	0.873837
Ciclev10009207m.g	AT1G18060.1	24.3132	4.12759	0.173168	4.48708e-12		8.11775	4.4687	0.555956	0.27032		8.11775	7.64444	0.942404	1
Ciclev10029671m.g	Unknown	4.83497	0.82083	0.186593	0.00121252		3.4442	5.17815	1.48923	0.229142		3.4442	2.04266	0.604554	0.629801
Ciclev10026538m.g	Lipase/lipooxygenase, PLAT/LH2 family protein	262.163	44.8257	0.1713	1.41653e-16		89.923	39.1787	0.436319	0.00271093		89.923	59.4631	0.661643	0.0626593
Ciclev10028683m.g	Aldolase-type TIM barrel family protein	7.18247	1.23249	0.182972	5.36651e-06		0.960119	0.72216	0.775535	1		0.960119	0.947246	0.987857	1
Ciclev10004891m.g	Phosphoglycerate kinase family protein	104.189	17.8914	0.172515	8.4324e-26		34.9619	18.515	0.530917	0.0072851		34.9619	37.1597	1.06268	1
Ciclev10021606m.g	Basic helix-loop-helix (bHLH) DNA-binding superfamily protein	38.8834	6.68198	0.173971	2.542e-25		11.0202	3.78827	0.349659	0.00223223		11.0202	11.8717	1.07658	1
Ciclev10012981m.g	Chlororespiratory reduction 7	23.5435	4.07842	0.176726	1.37771e-11		9.28525	3.15121	0.346417	0.00397564		9.28525	7.70103	0.831201	0.813761
Ciclev10000125m.g	P-loop containing nucleoside triphosphate hydrolases superfamily protein	4.37927	0.761194	0.192262	1.11883e-08		0.780424	3.61384	4.21823	8.17706e-06		0.780424	0.899557	1.13531	1
Ciclev10031337m.g	Pectin lyase-like superfamily protein	15.1384	2.63349	0.179382	3.94183e-13		3.0724	2.84844	0.929405	1		3.0724	1.96804	0.651885	0.673483
Ciclev10022290m.g	Late embryogenesis abundant (LEA) hydroxyproline-rich glycoprotein family	23.9176	4.17872	0.17815	5.84644e-08		2.12262	2.51727	1.17756	0.852461		2.12262	2.22527	1.04618	1
Ciclev10015674m.g	Lateral root primordium (LRP) protein-related	5.34189	0.934097	0.190025	6.54572e-05		1.37549	0.670812	0.522412	0.497384		1.37549	0.723359	0.558026	0.550423
Ciclev10022169m.g	Resistance to phytophthora 1	18.684	3.27146	0.179485	5.60214e-09		8.57238	5.01687	0.590019	0.391603		8.57238	8.5097	0.992772	1
Ciclev10003407m.g	Phloem protein 2-B12	11.8021	2.06904	0.18224	0.0001139		3.26103	5.40359	1.63747	0.41981		3.26103	4.17448	1.27178	0.92314
Ciclev10014104m.g	AT3G01810.3	3.69146	0.648001	0.197286	8.4731e-08		2.37758	1.3854	0.599538	0.357587		2.37758	1.29013	0.561082	0.266092
Ciclev10006216m.g	Proton gradient regulation 5	164.621	29.0578	0.177013	8.04426e-31		27.3494	20.6862	0.757257	0.813903		27.3494	25.289	0.92494	1
Ciclev10026272m.g	Late embryogenesis abundant (LEA) hydroxyproline-rich glycoprotein family	97.1045	17.1856	0.177827	9.62851e-27		74.731	52.4352	0.702051	0.37413		74.731	53.6011	0.717632	0.193458
Ciclev10025504m.g	UDP-glucosyl transferase 85A2	24.4699	4.33209	0.180387	7.99594e-21		5.7645	9.72878	1.67598	0.166702		5.7645	3.74994	0.656482	0.732273
Ciclev10016355m.g	BCL-2-associated athanogene 2	10.201	1.80745	0.185171	3.12822e-07		3.45597	7.48603	2.13332	0.0378945		3.45597	1.82945	0.542595	0.528316
Ciclev10006399m.g	Unknown	237.408	42.2691	0.178391	4.43031e-30		29.9571	56.0775	1.86903	0.00695848		29.9571	77.4477	2.58002	0.000196054
Ciclev10020920m.g	Movement protein binding protein 2C	12.457	2.2514	0.187259	3.07524e-10		7.34439	3.47851	0.480699	0.0795863		7.34439	7.34372	0.99991	1
Ciclev10005208m.g	2-oxoglutarate (2OG) and Fe(II)-dependent oxygenase superfamily protein	46.4714	8.45482	0.183693	2.45054e-17		11.166	23.0823	2.05773	0.000948696		11.166	16.4628	1.47016	0.368656
Ciclev10033000m.g	Nodulin-related protein 1	689.588	125.687	0.182382	1.89775e-23		612.725	549.13	0.896226	1		612.725	448.265	0.731637	0.235718
Ciclev10002178m.g	Photosystem I light harvesting complex gene 5	19.4492	3.55508	0.186969	4.52033e-10		9.76826	6.56624	0.675523	0.540024		9.76826	9.68764	0.99183	1
Ciclev10000096m.g	Chromatin remodeling 24	25.1917	4.64266	0.187519	8.40193e-19		4.4362	7.72433	1.72487	0.00649464		4.4362	3.62042	0.820163	0.904831
Ciclev10029749m.g	Unknown	8.18823	1.5091	0.194143	0.00041716		2.99358	1.79504	0.612571	0.136065		2.99358	3.65712	1.21449	1
Ciclev10029797m.g	Transcription factor-related	6.10789	1.12683	0.197624	2.53508e-07		4.94627	3.93234	0.799073	0.835795		4.94627	1.86688	0.389768	0.00838377
Ciclev10005028m.g	HXXXD-type acyl-transferase family protein	15.8767	2.9443	0.190546	1.14006e-08		9.56505	4.91605	0.518989	0.285354		9.56505	4.17647	0.442468	0.108509
Ciclev10029648m.g	Unknown	10.0866	1.8726	0.193647	0.000557141		0.39596	0.093043	0.389231	0.680879		0.39596	0.402009	1.0122	1
Ciclev10012891m.g	Mini zinc finger 2	97.4193	18.1105	0.186738	1.85008e-24		30.1257	16.4377	0.547138	0.0533102		30.1257	91.348	3.0255	1.63462e-09
Ciclev10032841m.g	Acyl-CoA N-acyltransferases (NAT) superfamily protein	11.4151	2.12393	0.193132	9.8226e-05		2.60026	4.02627	1.5281	0.567503		2.60026	6.23334	2.34546	0.232876
Ciclev10002119m.g	Glutathione S-transferase phi 8	17.8384	3.33907	0.191716	4.11538e-07		5.86235	3.45137	0.595632	0.254108		5.86235	3.80083	0.654244	0.447389
Ciclev10025132m.g	Phototropic-responsive NPH3 family protein	6.10986	1.1438	0.200294	8.42826e-09		1.68619	2.4613	1.43395	0.517263		1.68619	4.24954	2.43509	0.0656575
Ciclev10012511m.g	Glutathione S-transferase family protein	14.2091	2.67551	0.193968	2.70717e-06		5.88359	2.60911	0.452757	0.232554		5.88359	8.87558	1.50003	0.757385
Ciclev10029816m.g	AT5G09580.1	6.96697	1.31575	0.200333	0.000119712		4.4325	2.70485	0.61883	1		4.4325	3.58527	0.813075	1
Ciclev10015977m.g	TEOSINTE BRANCHED 1, cycloidea, PCF (TCP)-domain family protein 20	25.2889	4.79333	0.192735	1.99018e-17		5.70239	2.941	0.524094	0.208145		5.70239	4.89393	0.860669	0.926033
Ciclev10004942m.g	Pectin lyase-like superfamily protein	21.0126	3.98611	0.193539	1.79337e-15		8.87685	4.56992	0.520218	0.131343		8.87685	7.99762	0.902056	1
Ciclev10000638m.g	Tetratricopeptide repeat (TPR)-like superfamily protein	10.868	2.0686	0.19772	8.62824e-09		4.76619	5.4296	1.13633	0.905601		4.76619	3.12124	0.661964	0.590567
Ciclev10006910m.g	UDP-glucosyl transferase 88A1	5.71619	1.0896	0.204532	5.86127e-05		1.5903	0.476404	0.341006	0.14157		1.5903	1.4551	0.92001	1
Ciclev10022208m.g	AT1G73885.1	95.9342	18.2909	0.191504	6.61828e-16		40.7169	42.5112	1.04396	0.854966		40.7169	46.2204	1.13483	0.955437
Ciclev10015070m.g	Cytochrome P450, family 716, subfamily A, polypeptide 1	7.70134	1.47057	0.201321	3.96563e-05		4.97065	1.84935	0.384437	0.146604		4.97065	4.01494	0.811522	0.615307
Ciclev10028896m.g	NmrA-like negative transcriptional regulator family protein	153.17	29.3156	0.19192	1.59822e-28		34.765	35.397	1.01813	0.95104		34.765	15.3004	0.441716	0.00691156
Ciclev10022359m.g	Protein of unknown function (DUF1118)	72.8253	13.9555	0.192739	4.20342e-21		49.877	19.4081	0.390343	3.39262e-05		49.877	40.5641	0.813657	0.597616
Ciclev10005821m.g	RNA polymerase II fifth largest subunit, E	3.22373	0.617919	0.215998	0.000230417		1.3543	2.24047	1.60934	0.309115		1.3543	1.84529	1.33761	0.885293
Ciclev10010403m.g	AP2/B3 transcription factor family protein	14.8118	2.84255	0.19733	3.14723e-08		9.46912	12.0543	1.27016	0.932349		9.46912	7.10874	0.753333	0.678406
Ciclev10021994m.g	RAB GTPase homolog A3	13.4909	2.59519	0.198309	2.87882e-08		3.48184	4.84735	1.38123	0.889972		3.48184	1.36671	0.409485	0.118763
Ciclev10028457m.g	Phytoene desaturase 3	27.0322	5.21105	0.195747	5.81837e-23		12.3045	6.48866	0.531152	0.0335054		12.3045	6.77863	0.554528	0.0149336
Ciclev10007232m.g	Tetratricopeptide repeat (TPR)-like superfamily protein	10.3811	2.01451	0.201746	5.7953e-25		5.1334	3.69748	0.725623	0.614228		5.1334	2.15197	0.430307	0.00929071
Ciclev10024881m.g	beta-galactosidase 3	3.56206	0.69427	0.216892	8.41387e-05		0.888174	4.19983	4.35128	9.65081e-05		0.888174	3.18759	3.32693	0.00185143
Ciclev10032925m.g	Rubredoxin-like superfamily protein	16.3807	3.1937	0.199852	2.98058e-08		4.40508	8.78214	1.97158	0.0487438		4.40508	6.19646	1.39763	0.647871
Ciclev10005745m.g	AT3G17120.2	8.65078	1.68965	0.204513	4.42189e-11		3.222	3.06576	0.952968	1		3.222	3.15162	0.978814	1
Ciclev10010561m.g	O-methyltransferase family protein	7.62311	1.49217	0.206156	0.000348447		4.7393	5.77382	1.21377	0.813448		4.7393	4.85213	1.02331	1
Ciclev10000557m.g	ABC-2 type transporter family protein	4.17439	0.818506	0.214886	0.000156947		0.686932	0.739797	1.06718	1		0.686932	0.91199	1.286	1
Ciclev10007341m.g	Disease resistance family protein / LRR family protein	69.6543	13.6785	0.197528	6.59081e-18		61.1794	29.6894	0.486124	0.00417311		61.1794	30.7682	0.503729	0.00250409
Ciclev10011424m.g	Permease, cytosine/purines, uracil, thiamine, allantoin family protein	3.34036	0.657705	0.22024	0.000157576		2.18798	0.736609	0.365654	0.142303		2.18798	1.71021	0.791184	1
Ciclev10024217m.g	Carboxyesterase 18	26.6841	5.28437	0.201029	4.04706e-11		16.3436	10.4102	0.639166	0.21137		16.3436	11.3565	0.696718	0.323723
Ciclev10019612m.g	Glycogen/starch synthases, ADP-glucose type	2.88773	0.572204	0.224989	0.000572784		5.84521	3.02129	0.525008	0.199495		5.84521	2.61242	0.456237	0.0554903
Ciclev10012472m.g	Expansin A13	7.77981	1.54269	0.208468	3.30223e-05		1.87752	2.65958	1.39548	0.736258		1.87752	2.37166	1.24988	1
Ciclev10014505m.g	Ankyrin repeat family protein	4.7996	0.952108	0.214733	7.50912e-07		2.58492	2.87107	1.10658	0.955357		2.58492	2.10792	0.82234	0.882952
Ciclev10025417m.g	Cytochrome P450 superfamily protein	32.5614	6.49435	0.201901	5.08843e-16		11.489	4.44812	0.392452	0.00865795		11.489	5.07548	0.446586	0.00940679
Ciclev10004760m.g	Sigma factor E	141.718	28.405	0.200997	3.99205e-29		57.9369	30.432	0.526078	0.0116218		57.9369	37.9863	0.656242	0.0557646
Ciclev10009669m.g	Embryo-specific protein 3, (ATS3)	27.7926	5.57342	0.203402	7.46542e-08		4.1606	8.7407	2.07499	0.110563		4.1606	5.69478	1.36009	0.917545
Ciclev10007794m.g	Adenylate kinase family protein	21.2233	4.25917	0.204432	3.09713e-18		12.125	4.18931	0.350864	0.00038926		12.125	9.69613	0.80132	0.598524
Ciclev10019848m.g	Eukaryotic aspartyl protease family protein	154.521	31.0639	0.201551	1.27219e-25		117.454	44.3896	0.378462	0.000518398		117.454	83.0125	0.707017	0.174722
Ciclev10004332m.g	STELAR K+ outward rectifier	28.581	5.75987	0.204312	3.42921e-24		7.89955	5.77872	0.734882	0.561457		7.89955	7.74735	0.980974	1
Ciclev10001847m.g	Predicted AT-hook DNA-binding family protein	35.6142	7.1788	0.203807	4.25284e-15		28.2201	19.2658	0.683819	0.243717		28.2201	15.2612	0.542411	0.0243327
Ciclev10007330m.g	Pumilio 6	12.5496	2.53143	0.208026	4.28775e-17		8.91232	7.73157	0.868985	1		8.91232	6.1038	0.688369	0.160426
Ciclev10009435m.g	ATPase, F0 complex, subunit B/B\', bacterial/chloroplast	127.176	25.7325	0.202965	1.01732e-15		36.8777	26.6209	0.722621	0.528046		36.8777	63.0369	1.70743	0.036795
Ciclev10007337m.g	Clp amino terminal domain-containing protein	3.62843	0.735821	0.224175	9.21269e-05		0.64832	0.119776	0.293693	0.0842046		0.64832	0.441573	0.723719	0.960873
Ciclev10016529m.g	Drought-responsive family protein	39.7297	8.07362	0.205214	2.2504e-23		20.6941	10.6873	0.518769	0.0371798		20.6941	8.99562	0.437415	0.000367801
Ciclev10008136m.g	Major facilitator superfamily protein	34.1541	7.06665	0.20922	1.11754e-24		16.892	11.1801	0.663847	0.157219		16.892	14.6496	0.868031	0.763546
Ciclev10000706m.g	O-fucosyltransferase family protein	13.1232	2.71587	0.212949	8.06319e-17		11.589	4.69573	0.410277	0.000246961		11.589	5.44682	0.474533	0.000135344
Ciclev10017191m.g	AT5G19875.1	10.8772	2.25522	0.214555	0.000116617		1.19607	5.6946	4.4709	0.00980707		1.19607	3.00152	2.39302	0.338201
Ciclev10027751m.g	Transmembrane kinase 1	5.21001	1.08283	0.222755	9.36978e-09		2.18949	4.6965	2.09501	0.0262685		2.18949	2.12564	0.972109	1
Ciclev10022793m.g	Photosystem II subunit R	677.986	141.414	0.208696	1.96089e-24		298.012	129.962	0.436285	0.000202867		298.012	250.227	0.839709	0.691391
Ciclev10007723m.g	Leucine-rich repeat transmembrane protein kinase family protein	7.12223	1.48599	0.219598	3.32513e-06		17.108	10.5898	0.621209	0.367225		17.108	8.37247	0.492356	0.0739757
Ciclev10028259m.g	Related to AP2.7	31.2181	6.54104	0.212051	6.57333e-21		28.5978	16.5126	0.578882	0.0303058		28.5978	10.3874	0.365442	9.51733e-09
Ciclev10023157m.g	Unknown	73.8312	15.4865	0.210825	4.11782e-13		23.0278	24.1774	1.04971	0.955357		23.0278	18.502	0.804313	0.832894
Ciclev10019111m.g	Mitochondrial substrate carrier family protein	3.00232	0.630363	0.235425	6.75778e-05		3.46638	2.35458	0.688254	0.578438		3.46638	1.75826	0.52105	0.204036
Ciclev10021280m.g	AT2G44600.1	7.23023	1.52325	0.221445	9.9352e-06		7.85807	9.55041	1.21266	0.574809		7.85807	6.75315	0.861157	0.905744
Ciclev10008059m.g	HXXXD-type acyl-transferase family protein	18.3916	3.87483	0.214953	8.28668e-11		6.12631	12.0448	1.95057	0.0227239		6.12631	2.53704	0.423531	0.0516984
Ciclev10002686m.g	Thioredoxin superfamily protein	4.59974	0.971563	0.228005	1.14267e-05		2.73766	1.38119	0.521976	0.350192		2.73766	2.60938	0.954794	1
Ciclev10021475m.g	SKP1/ASK-interacting protein 16	46.1001	9.74288	0.213049	7.65463e-16		11.1842	11.6432	1.04068	0.97768		11.1842	10.6777	0.955121	1
Ciclev10026028m.g	Flavonol synthase 1	175.749	37.3165	0.212776	9.78603e-21		55.6119	25.0627	0.451657	0.000528606		55.6119	49.8694	0.896925	0.970351
Ciclev10031448m.g	NHL domain-containing protein	8.38677	1.78383	0.221972	2.22824e-05		2.7992	2.95158	1.05256	1		2.7992	3.47924	1.23456	0.98234
Ciclev10022413m.g	GATA type zinc finger transcription factor family protein	46.8731	9.98918	0.214786	2.49352e-18		30.253	12.0805	0.401294	0.00028745		30.253	17.1417	0.56804	0.0360031
Ciclev10019819m.g	Photolyase 1	37.3584	8.04493	0.21744	8.35555e-18		11.739	4.71879	0.407027	0.00686783		11.739	13.8077	1.17474	0.884894
Ciclev10009997m.g	Protein of unknown function (DUF1118)	10.3645	2.23403	0.223042	3.13595e-05		5.34089	2.42245	0.46361	0.273455		5.34089	5.26339	0.985755	1
Ciclev10012558m.g	Unknown	8.41843	1.81642	0.224974	1.483e-05		5.41829	2.13386	0.40481	0.0862108		5.41829	2.9824	0.558578	0.218553
Ciclev10030076m.g	Unknown	11.0331	2.40191	0.224728	4.19428e-07		10.2556	3.86118	0.382515	4.54389e-06		10.2556	4.53317	0.447407	0.000228404
Ciclev10033700m.g	Cysteine/Histidine-rich C1 domain family protein	3.23634	0.704785	0.241218	0.000852343		0.146822	4.40617	18.2568	1.48562e-05		0.146822	0.309534	1.65923	1
Ciclev10030951m.g	Evolutionarily conserved C-terminal region 5	13.6948	2.98665	0.223754	4.47691e-13		14.5382	6.1464	0.426718	0.000441195		14.5382	13.0288	0.896883	0.69705
Ciclev10020349m.g	Protein of unknown function (DUF3754)	11.5234	2.51357	0.224854	1.38378e-06		4.17171	7.17792	1.70375	0.11746		4.17171	6.88788	1.63585	0.36643
Ciclev10031286m.g	Cytochrome P450, family 77, subfamily A, polypeptide 4	25.0459	5.4772	0.221793	1.97018e-11		4.10507	3.93013	0.958397	1		4.10507	5.70816	1.38123	0.736328
Ciclev10013335m.g	Uncharacterized conserved protein (DUF2358)	29.5491	6.46298	0.221355	6.90493e-10		13.8343	8.22823	0.59768	0.263205		13.8343	16.6463	1.2018	0.701089
Ciclev10031574m.g	Galacturonosyltransferase-like 3	4.96755	1.08799	0.234431	0.000386465		2.40987	2.63994	1.09166	0.968444		2.40987	2.66205	1.10047	1
Ciclev10000466m.g	Long chain acyl-CoA synthetase 9	5.66558	1.24146	0.232667	4.06581e-06		2.17745	2.15904	0.991917	1		2.17745	2.40211	1.09865	1
Ciclev10003867m.g	NAD(P)-binding Rossmann-fold superfamily protein	5.50999	1.2113	0.233745	3.07613e-06		0.7515	0.33082	0.505954	0.345852		0.7515	1.23956	1.57318	1
Ciclev10001615m.g	Protein kinase superfamily protein	16.4135	3.61518	0.224978	1.17646e-13		7.06496	3.22932	0.464667	0.0211126		7.06496	5.02417	0.715171	0.383453
Ciclev10028863m.g	Pathogenesis-related thaumatin superfamily protein	15.6697	3.46653	0.226164	2.59126e-07		9.60398	5.03838	0.529512	0.127775		9.60398	5.92659	0.621043	0.203337
Ciclev10018477m.g	Gamma-irradiation and mitomycin c induced 1	24.9976	5.53587	0.224558	1.72062e-20		13.4826	11.061	0.821715	0.955357		13.4826	11.0949	0.824212	0.837291
Ciclev10012082m.g	Trypsin family protein with PDZ domain	13.6788	3.03038	0.227189	2.50301e-05		7.77622	5.51858	0.71336	0.385033		7.77622	10.6449	1.36422	0.917688
Ciclev10011376m.g	RNApolymerase sigma-subunit F	14.3223	3.18076	0.227478	3.63689e-12		8.58327	8.06263	0.94004	1		8.58327	9.95284	1.15772	0.959754
Ciclev10021043m.g	Sugar isomerase (SIS) family protein	31.5507	7.00737	0.224556	5.47754e-17		7.20163	5.35145	0.746607	0.725341		7.20163	10.9798	1.51744	0.34025
Ciclev10007764m.g	Phototropic-responsive NPH3 family protein	5.50241	1.22759	0.236967	3.26487e-05		4.17045	4.62356	1.1061	0.912821		4.17045	3.86688	0.928914	1
Ciclev10025180m.g	ARM-repeat/Tetratricopeptide repeat (TPR)-like protein	3.95175	0.888085	0.243866	2.82676e-05		2.42362	1.06855	0.463045	0.14161		2.42362	1.29262	0.551833	0.308292
Ciclev10032657m.g	Cytidine/deoxycytidylate deaminase family protein	9.84943	2.22507	0.233689	0.000908657		6.97274	3.8274	0.555287	0.625138		6.97274	4.9711	0.716992	0.759302
Ciclev10004679m.g	Cyclic nucleotide gated channel 1	20.0525	4.53168	0.229832	1.13157e-12		35.1667	16.0129	0.456886	0.00980707		35.1667	20.2195	0.576167	0.0898037
Ciclev10027972m.g	ROP interactive partner 5	4.48999	1.01481	0.242879	2.60538e-05		1.59545	3.50298	2.12509	0.0456716		1.59545	1.28921	0.819377	0.886372
Ciclev10008577m.g	SOUL heme-binding family protein	38.8561	8.78535	0.228086	8.0735e-15		13.9638	5.09885	0.36966	0.000417191		13.9638	13.8793	0.993988	1
Ciclev10031970m.g	MATE efflux family protein	13.2845	3.0085	0.232246	4.15337e-09		4.84077	2.69472	0.565645	0.3931		4.84077	3.09459	0.646577	0.514348
Ciclev10002343m.g	FtsH extracellular protease family	6.66511	1.51277	0.238395	0.00107261		3.62808	2.05869	0.579036	0.798137		3.62808	2.28433	0.639561	1
Ciclev10001184m.g	Histone deacetylase 14	8.31619	1.8877	0.236175	1.06907e-08		3.76203	2.315	0.625317	0.613981		3.76203	4.02747	1.06873	1
Ciclev10022542m.g	Adenine nucleotide alpha hydrolases-like superfamily protein	6.54817	1.4866	0.238652	3.90972e-05		27.7149	14.7667	0.534485	0.0909082		27.7149	10.6267	0.385646	8.39753e-05
Ciclev10014586m.g	Cellulose synthase-like B4	62.2211	14.1502	0.228657	3.23954e-24		59.8147	163.482	2.73025	1.08558e-06		59.8147	112.851	1.8852	0.00689783
Ciclev10020164m.g	beta-6 tubulin	11.2747	2.57988	0.2356	1.50078e-08		2.65409	22.0461	8.04119	1.32811e-16		2.65409	5.88893	2.17456	0.0835218
Ciclev10006993m.g	RmlC-like cupins superfamily protein	112.851	25.8403	0.229661	3.62706e-15		41.3253	32.3753	0.78395	0.770652		41.3253	47.1203	1.13989	1
Ciclev10009623m.g	Nuclear factor Y, subunit B3	18.4203	4.21821	0.233161	7.83157e-07		8.66371	12.8175	1.47397	0.273738		8.66371	4.6138	0.537877	0.482596
Ciclev10020804m.g	Nucleotide-sugar transporter family protein	33.1878	7.60052	0.231332	3.30299e-16		23.34	9.94135	0.428384	0.000552636		23.34	21.0907	0.904037	0.94045
Ciclev10007528m.g	Receptor kinase 3	4.68506	1.07491	0.245536	2.10707e-06		3.0955	1.14172	0.388584	0.0885563		3.0955	2.27176	0.742218	0.94093
Ciclev10024594m.g	Brassinosteroid-responsive RING-H2	11.5318	2.64643	0.236115	0.00107118		5.75674	2.25718	0.402472	0.187311		5.75674	3.51196	0.616719	0.626929
Ciclev10014983m.g	MATE efflux family protein	13.7482	3.1606	0.235454	7.15989e-08		6.93283	2.63542	0.388949	0.0816863		6.93283	5.45555	0.789945	1
Ciclev10031999m.g	Radical SAM superfamily protein	27.144	6.28058	0.234201	2.68596e-13		34.7029	11.6492	0.337592	5.40376e-05		34.7029	21.2492	0.613433	0.01563
Ciclev10013297m.g	Unknown	2669.82	619.542	0.232083	7.85482e-16		4076.8	5642.16	1.38396	0.103716		4076.8	3709.36	0.909871	0.938706
Ciclev10012537m.g	AT3G09050.1	9.5356	2.21539	0.240295	0.000115319		4.44273	5.17342	1.16085	0.847416		4.44273	4.43845	0.999059	1
Ciclev10001552m.g	Tubulin/FtsZ family protein	4.34028	1.0099	0.249961	0.00755679		1.27422	14.6531	10.7356	1.0258e-14		1.27422	2.50913	1.89863	0.490695
Ciclev10014882m.g	Domain of unknown function (DUF23)	20.1448	4.68767	0.236489	4.52671e-15		6.98588	8.83164	1.26048	0.466412		6.98588	10.9137	1.55431	0.179153
Ciclev10005288m.g	BCL-2-associated athanogene 1	20.6756	4.83336	0.237459	2.1819e-10		4.95225	3.43748	0.70018	0.749548		4.95225	1.81354	0.378749	0.0713158
Ciclev10014433m.g	Leucine-rich repeat protein kinase family protein	4.3472	1.01694	0.251156	0.00011982		2.48014	0.539519	0.247862	0.00796859		2.48014	2.04595	0.831716	0.959774
Ciclev10025703m.g	PLAC8 family protein	12.11	2.85033	0.241633	2.81562e-09		5.19637	6.00152	1.15202	0.714669		5.19637	4.57088	0.881902	1
Ciclev10022286m.g	Remorin family protein	511.336	120.614	0.236029	1.36168e-14		284.263	146.712	0.516282	0.068609		284.263	127.933	0.450246	0.000223127
Ciclev10007702m.g	Translocon at the inner envelope membrane of chloroplasts 55-II	27.8906	6.59262	0.239102	1.34348e-15		14.5504	8.77251	0.605616	0.231303		14.5504	15.2988	1.05108	1
Ciclev10014770m.g	Tonoplast dicarboxylate transporter	429.772	101.747	0.236924	3.97289e-19		122.043	281.466	2.30522	8.47458e-06		122.043	210.96	1.72798	0.0116957
Ciclev10002268m.g	Mog1/PsbP/DUF1795-like photosystem II reaction center PsbP family protein	8.23558	1.95261	0.246247	8.40071e-07		3.85357	4.85841	1.25416	0.462234		3.85357	3.79629	0.985512	1
Ciclev10002541m.g	SEC14 cytosolic factor family protein / phosphoglyceride transfer family protein	3.71644	0.885282	0.258168	0.000107698		3.22376	3.38802	1.04942	0.957532		3.22376	2.06808	0.652296	0.488073
Ciclev10030611m.g	AT3G14172.1	12.9696	3.09224	0.24425	3.7438e-13		3.88102	1.43156	0.384716	0.00920495		3.88102	2.29124	0.600661	0.188845
Ciclev10030930m.g	Polygalacturonase 2	32.95	7.85919	0.240823	3.99897e-16		11.9587	11.7473	0.982469	1		11.9587	46.6129	3.8738	2.40698e-05
Ciclev10016504m.g	Fatty acid hydroxylase 2	10.124	2.416	0.246089	1.38199e-05		2.7904	1.27038	0.474115	0.455679		2.7904	2.34304	0.845224	1
Ciclev10001060m.g	Serine carboxypeptidase-like 19	29.8109	7.12762	0.241638	1.70055e-09		10.002	6.04852	0.608645	0.410498		10.002	5.63402	0.567613	0.152024
Ciclev10022767m.g	Plastid-lipid associated protein PAP / fibrillin family protein	12.8831	3.08649	0.245434	2.38454e-07		7.41659	5.59616	0.757811	0.731068		7.41659	5.27174	0.714652	0.576441
Ciclev10011018m.g	Leucine-rich repeat protein kinase family protein	16.5077	3.96285	0.244637	4.42037e-15		15.7248	6.16435	0.395856	7.39492e-05		15.7248	11.3529	0.723731	0.28843
Ciclev10024878m.g	Unknown	25.8076	6.22423	0.244107	9.01219e-18		21.1283	16.3116	0.773102	0.575146		21.1283	13.6214	0.646374	0.042352
Ciclev10011511m.g	Cytochrome P450, family 76, subfamily G, polypeptide 1	77.1109	18.6154	0.242394	1.15025e-20		77.0671	100.603	1.305	0.157921		77.0671	63.3866	0.822715	0.605317
Ciclev10030567m.g	Transcription factor jumonji (jmjC) domain-containing protein	5.47788	1.32516	0.255502	1.6466e-07		3.36074	1.73818	0.531153	0.103696		3.36074	2.29838	0.693024	0.472002
Ciclev10012638m.g	FKBP-like peptidyl-prolyl cis-trans isomerase family protein	12.3229	3.00291	0.249773	4.68557e-06		3.66846	2.51129	0.692935	0.973322		3.66846	5.44889	1.47246	0.846434
Ciclev10000822m.g	Fucosyltransferase 1	18.5538	4.52892	0.248149	2.986e-12		14.8934	31.313	2.09512	0.000309346		14.8934	14.0469	0.943541	1
Ciclev10008902m.g	ARM repeat superfamily protein	8.20445	2.00278	0.253211	7.28328e-05		5.97527	2.12991	0.367047	0.0119421		5.97527	2.60706	0.445587	0.0830801
Ciclev10012021m.g	2-phosphoglycolate phosphatase 1	62.2743	15.2173	0.245572	2.35049e-21		16.2495	12.7187	0.784046	0.730418		16.2495	25.2874	1.5528	0.167338
Ciclev10031420m.g	MATE efflux family protein	32.9787	8.08038	0.247301	3.89907e-12		13.3415	7.5958	0.57254	0.146588		13.3415	5.58795	0.423163	0.00180258
Ciclev10028052m.g	Ethylene-dependent gravitropism-deficient and yellow-green-like 3	15.3155	3.75558	0.25011	3.72187e-10		22.3057	7.48151	0.338375	2.08477e-06		22.3057	19.1523	0.85926	0.813402
Ciclev10033140m.g	SPIRAL1-like2	549.656	135.232	0.246168	1.87006e-11		297.59	120.25	0.40428	7.43071e-05		297.59	166.031	0.558067	0.00811465
Ciclev10021486m.g	AT3G48510.1	18.0274	4.44404	0.250673	2.95876e-07		17.2395	74.6754	4.31243	5.39779e-08		17.2395	25.7671	1.4918	0.633885
Ciclev10025246m.g	GRAS family transcription factor	4.31129	1.06975	0.265171	3.029e-05		4.55408	2.37541	0.531879	0.258793		4.55408	1.9561	0.441784	0.0449236
Ciclev10025461m.g	Ubiquitin-specific protease family C19-related protein	45.4948	11.3504	0.251133	3.31211e-13		33.2214	16.5224	0.498852	0.00421666		33.2214	26.3663	0.794273	0.430292
Ciclev10027852m.g	K+ efflux antiporter 3	8.3247	2.07804	0.25853	6.36545e-10		5.3466	7.0028	1.30408	0.451376		5.3466	4.70231	0.881708	0.959989
Ciclev10029184m.g	UDP-glucosyltransferase 73B2	8.53424	2.13317	0.258641	0.00108821		5.7759	5.80757	1.00539	0.941108		5.7759	6.51541	1.12585	1
Ciclev10001376m.g	TESMIN/TSO1-like CXC 2	5.0333	1.25885	0.264712	0.00127096		2.4383	2.07221	0.855771	1		2.4383	2.29813	0.944778	0.995163
Ciclev10021650m.g	Protein of unknown function (DUF688)	11.4871	2.87973	0.257159	3.44938e-06		3.89422	1.99507	0.524525	0.475055		3.89422	2.35032	0.613465	0.545596
Ciclev10028764m.g	Lysophosphatidyl acyltransferase 5	7.38726	1.85579	0.261216	0.00011574		1.31787	4.36473	3.1489	0.00431877		1.31787	2.96243	2.15988	0.250016
Ciclev10008387m.g	MATE efflux family protein	14.7411	3.70636	0.256474	7.70146e-07		4.84184	2.09011	0.443178	0.158355		4.84184	1.69129	0.362474	0.0384761
Ciclev10025164m.g	Phototropic-responsive NPH3 family protein	57.4195	14.4372	0.252735	1.30513e-15		27.9668	11.8205	0.42472	7.60049e-05		27.9668	19.1293	0.685126	0.0872709
Ciclev10019346m.g	UDP-Glycosyltransferase superfamily protein	252.848	63.6195	0.251908	2.62497e-20		149.821	97.0285	0.647863	0.144639		149.821	175.137	1.16886	0.822217
Ciclev10032426m.g	AT5G13090.1	27.5072	6.9252	0.25447	7.1121e-08		15.3236	15.1212	0.986879	1		15.3236	15.7115	1.02515	1
Ciclev10026745m.g	Unknown	8.96102	2.26754	0.261288	0.000766203		3.28242	2.32315	0.716395	0.920657		3.28242	2.07098	0.641843	0.855868
Ciclev10022751m.g	Unknown	20.2536	5.13031	0.256972	0.000226562		10.6127	6.50498	0.616554	0.526534		10.6127	8.10123	0.765558	0.905525
Ciclev10011055m.g	Tetratricopeptide repeat (TPR)-like superfamily protein	6.2693	1.59427	0.266005	1.48545e-06		2.75049	3.76611	1.3563	0.495933		2.75049	2.21894	0.813524	0.888342
Ciclev10028214m.g	Senescence/dehydration-associated protein-related	67.7517	17.2759	0.256087	2.43006e-16		74.8563	57.16	0.763911	0.693057		74.8563	71.7032	0.957934	1
Ciclev10023441m.g	Plastid transcriptionally active 3	9.70239	2.47569	0.262762	3.26088e-09		11.9901	5.24839	0.442378	0.017783		11.9901	7.60975	0.637693	0.0636619
Ciclev10031559m.g	Lactate/malate dehydrogenase family protein	117.775	30.1315	0.256472	6.37999e-20		72.3247	36.4582	0.504776	0.00328398		72.3247	71.9946	0.995442	1
Ciclev10021628m.g	AT3G61870.1	26.5277	6.80311	0.259245	3.21502e-07		12.3843	23.2566	1.87088	0.00339874		12.3843	23.6513	1.90249	0.0118247
Ciclev10031576m.g	Cytochrome P450 superfamily protein	73.0359	18.7377	0.257571	8.44126e-11		58.1988	46.8349	0.805075	0.798412		58.1988	27.8745	0.479847	0.00142842
Ciclev10031584m.g	alpha/beta-Hydrolases superfamily protein	31.1216	7.99039	0.259128	1.3293e-10		10.3795	3.78573	0.370792	0.0181968		10.3795	16.3845	1.57302	0.187769
Ciclev10027629m.g	Cellulose synthase-like B4	35.1883	9.04855	0.259252	1.25968e-13		16.2231	17.1204	1.05497	0.81109		16.2231	18.7401	1.1542	0.849259
Ciclev10000809m.g	Cytochrome P450, family 82, subfamily C, polypeptide 4	99.0359	25.5077	0.25831	2.70761e-14		109.548	41.0831	0.375594	7.84015e-06		109.548	47.5745	0.434797	3.5927e-05
Ciclev10019927m.g	UDP-Glycosyltransferase superfamily protein	186.113	48.0182	0.258404	1.09177e-20		101.321	117.359	1.15813	0.763745		101.321	70.7644	0.698716	0.167088
Ciclev10028831m.g	Basic chitinase	50.2128	12.9571	0.259519	1.14972e-08		0.258301	10.3605	29.1947	2.37958e-14		0.258301	0.705276	2.24748	0.642879
Ciclev10006541m.g	Glucose-methanol-choline (GMC) oxidoreductase family protein	8.49436	2.19252	0.266747	1.2022e-05		2.94761	3.6738	1.23828	0.808837		2.94761	3.69488	1.2452	0.907535
Ciclev10025238m.g	Pectin methylesterase 3	48.5103	12.526	0.25974	3.70033e-16		59.0241	44.1144	0.747823	0.748044		59.0241	67.0359	1.13551	0.978014
Ciclev10010605m.g	AT5G56850.1	17.9872	4.6451	0.262345	3.81326e-11		8.90134	7.82339	0.880245	1		8.90134	7.51544	0.846033	0.696536
Ciclev10002879m.g	Unknown	9.71052	2.51085	0.266128	0.000814118		10.8454	3.91403	0.366731	0.0678317		10.8454	3.68449	0.34576	0.0272039
Ciclev10030412m.g	RING/U-box superfamily protein	127.332	32.9711	0.259519	9.2499e-16		80.5049	39.5562	0.491983	0.00530228		80.5049	52.6817	0.65482	0.060327
Ciclev10001461m.g	KAR-UP F-box 1	6.47888	1.6779	0.270244	0.000605692		6.17051	2.85739	0.471634	0.525212		6.17051	3.28754	0.540234	0.414961
Ciclev10007013m.g	Sugar isomerase (SIS) family protein	13.7049	3.55389	0.264681	0.000440932		15.2769	8.9876	0.590991	0.142969		15.2769	7.20066	0.474781	0.0197137
Ciclev10013409m.g	Thioredoxin F2	248.363	64.6884	0.260757	4.27585e-17		130.144	77.5447	0.59615	0.0828572		130.144	177.653	1.36478	0.308037
Ciclev10022322m.g	Photosystem II reaction center PSB28 protein	22.8072	5.94806	0.264024	1.79539e-09		5.72949	2.7305	0.485549	0.212541		5.72949	13.3548	2.30805	0.00467951
Ciclev10003669m.g	SH3 domain-containing protein	13.6964	3.57649	0.266481	0.000370418		5.7097	5.68046	0.994967	1		5.7097	4.41816	0.777692	1
Ciclev10033189m.g	AT1G67910.2	17.3624	4.53972	0.265697	0.000752458		16.9196	5.7524	0.343863	0.0154224		16.9196	7.99991	0.475917	0.182363
Ciclev10012055m.g	WRKY DNA-binding protein 70	17.0531	4.46225	0.265972	1.32155e-06		5.56607	5.57196	1.00104	1		5.56607	2.66671	0.488294	0.566385
Ciclev10011109m.g	AT3G11760.1	13.5262	3.54701	0.267647	4.85006e-11		7.38529	5.20796	0.709119	0.561033		7.38529	4.52778	0.61825	0.319561
Ciclev10028728m.g	NAD(P)-binding Rossmann-fold superfamily protein	8.20318	2.153	0.271342	1.13216e-06		2.38867	1.86673	0.790275	1		2.38867	4.39727	1.8071	0.278671
Ciclev10009186m.g	Non-intrinsic ABC protein 3	138.303	36.3315	0.263228	1.06091e-07		28.0052	21.8676	0.781622	0.888056		28.0052	36.4333	1.29988	0.889798
Ciclev10019511m.g	Nodulin-like / Major Facilitator Superfamily protein	101.065	26.6039	0.263964	1.99768e-18		35.1596	41.5915	1.18242	0.503307		35.1596	38.5764	1.09691	1
Ciclev10029424m.g	Thylakoid lumenal P17.1 protein	7.23939	1.90955	0.273803	0.000514114		4.40746	1.69431	0.398075	0.0971492		4.40746	3.34444	0.764164	0.978014
Ciclev10023753m.g	Pseudo-response regulator 5	35.4834	9.43674	0.268011	6.82519e-14		18.1462	14.2591	0.786964	0.672435		18.1462	7.64916	0.424701	3.96058e-05
Ciclev10032327m.g	Oxidoreductase, zinc-binding dehydrogenase family protein	61.4154	16.3467	0.26736	1.67155e-18		29.1141	14.7379	0.507903	0.0108649		29.1141	22.8519	0.785644	0.441312
Ciclev10021188m.g	Sterile alpha motif (SAM) domain-containing protein	6.95867	1.85897	0.277527	0.00038495		7.90901	3.15647	0.406601	0.0373737		7.90901	5.5734	0.708377	0.582049
Ciclev10007988m.g	ATP binding	11.9954	3.20527	0.273267	7.69639e-14		6.69946	3.11772	0.473231	0.0111592		6.69946	8.19986	1.22066	0.726859
Ciclev10022170m.g	Plant-specific transcription factor YABBY family protein	18.4525	4.93982	0.271651	1.77668e-06		11.1318	6.53057	0.59034	0.207328		11.1318	9.72834	0.875048	0.984856
Ciclev10000086m.g	DNA binding;nucleotide binding;nucleic acid binding;DNA-directed DNA polymerases;DNA-directed DNA polymerases	6.77704	1.81425	0.278355	1.03208e-08		6.25601	5.02091	0.805679	0.955357		6.25601	4.88612	0.784474	0.752458
Ciclev10022706m.g	Unknown	13.6071	3.65018	0.273594	0.000314057		11.5459	7.76502	0.675345	0.911436		11.5459	6.68955	0.582998	0.657937
Ciclev10021834m.g	Plant-specific transcription factor YABBY family protein	8.22641	2.20919	0.277334	0.000349861		5.39413	2.42833	0.460187	0.277153		5.39413	4.77784	0.887827	1
Ciclev10001263m.g	Major facilitator superfamily protein	11.0223	2.96022	0.275143	2.30691e-06		14.3705	5.99313	0.421073	0.0015335		14.3705	11.5604	0.805808	0.264907
Ciclev10024724m.g	Kinesin like protein for actin based chloroplast movement 1	18.0211	4.84383	0.272822	1.41653e-16		7.47918	5.98893	0.803375	0.798622		7.47918	6.85797	0.918036	0.982671
Ciclev10016328m.g	NHL domain-containing protein	14.7844	3.97823	0.273994	3.07315e-05		6.33704	7.81425	1.22949	0.613663		6.33704	6.23401	0.983994	1
Ciclev10010708m.g	Leucine-rich repeat (LRR) family protein	6.24656	1.68186	0.28076	0.000421928		5.24486	3.03151	0.585891	0.719062		5.24486	5.16516	0.985088	1
Ciclev10004566m.g	No pollen germination related 2	4.42232	1.20026	0.287521	0.000507516		2.14438	1.0236	0.500627	0.354439		2.14438	1.97183	0.923121	1
Ciclev10011555m.g	UDP-glucosyl transferase 73C2	12.9342	3.5161	0.277431	1.07679e-06		9.48903	7.60544	0.803568	0.908293		9.48903	8.09565	0.85469	0.926848
Ciclev10000689m.g	FAD/NAD(P)-binding oxidoreductase family protein	8.60561	2.34212	0.280523	9.36425e-06		3.6901	2.48468	0.681956	0.658734		3.6901	3.88767	1.05213	1
Ciclev10000268m.g	Haloacid dehalogenase-like hydrolase family protein	17.5237	4.76947	0.276303	4.59422e-16		5.92723	4.05342	0.68911	0.346855		5.92723	6.33978	1.06845	1
Ciclev10005992m.g	Unknown	290.221	79.1416	0.272945	3.17399e-12		24.4943	464.381	18.8857	6.94362e-21		24.4943	27.6877	1.12984	0.943423
Ciclev10009911m.g	Unknown	184.067	50.2774	0.273542	3.05549e-14		192.517	94.9337	0.493382	0.00306224		192.517	111.17	0.577675	0.0101183
Ciclev10017183m.g	B-box type zinc finger family protein	132.502	36.1951	0.273714	7.66693e-12		30.4378	89.5475	2.93562	8.07117e-07		30.4378	38.4758	1.26321	0.808223
Ciclev10025011m.g	STRUBBELIG-receptor family 6	33.3919	9.12557	0.275457	1.89934e-12		17.1506	7.98344	0.468588	0.00467572		17.1506	11.6346	0.680242	0.195643
Ciclev10030946m.g	Di-glucose binding protein with Leucine-rich repeat domain	4.68949	1.29045	0.290312	2.58967e-05		2.94442	3.10706	1.05342	0.928294		2.94442	3.78999	1.27775	0.868177
Ciclev10026650m.g	AT4G37700.1	49.9317	13.7709	0.277243	4.68237e-11		35.1428	38.1823	1.08624	0.818414		35.1428	29.6035	0.842824	0.886849
Ciclev10001096m.g	Histone H3 K4-specific methyltransferase SET7/9 family protein	25.213	6.96422	0.279075	1.79366e-12		17.6653	7.02354	0.400981	0.00116316		17.6653	12.199	0.692305	0.237944
Ciclev10013372m.g	Aromatic and neutral transporter 1	28.2635	7.83092	0.279617	2.49846e-10		17.1622	12.73	0.743242	0.522437		17.1622	12.0561	0.704201	0.280027
Ciclev10029551m.g	Photosystem II reaction center W	293.295	81.2641	0.27732	2.41004e-15		118.675	85.5307	0.72095	0.37955		118.675	143.304	1.20736	0.765964
Ciclev10020858m.g	Uncharacterized protein family (UPF0016)	7.11958	1.97687	0.287672	1.23945e-05		4.48043	2.07159	0.474102	0.185279		4.48043	5.4485	1.21135	0.761818
Ciclev10025991m.g	Unknown	8.68803	2.42125	0.286896	0.000317382		6.0134	2.26498	0.386852	0.0828393		6.0134	3.65502	0.614228	0.365032
Ciclev10026522m.g	Indole-3-acetic acid inducible 14	81.2027	22.646	0.27977	7.17376e-15		64.3325	25.5624	0.398283	0.000572909		64.3325	103.769	1.61206	0.0682003
Ciclev10011436m.g	Pentatricopeptide repeat (PPR) superfamily protein	6.04975	1.69397	0.291714	0.000495289		6.19522	5.88848	0.951274	1		6.19522	5.80684	0.938306	1
Ciclev10000967m.g	Cytochrome P450, family 81, subfamily D, polypeptide 4	36.9623	10.3519	0.282009	4.03449e-15		23.8845	10.0959	0.425105	0.00111049		23.8845	14.3179	0.601134	0.0215372
Ciclev10019494m.g	IQ-domain 31	5.54572	1.55978	0.293989	0.000188436		2.07083	1.85047	0.89849	1		2.07083	1.93504	0.937445	1
Ciclev10033610m.g	UDP-Glycosyltransferase superfamily protein	15.4899	4.36077	0.286132	3.23438e-07		25.8331	21.348	0.827053	1		25.8331	22.2748	0.86279	1
Ciclev10013092m.g	KDO transferase A	10.5197	2.96178	0.288311	0.00128319		5.61372	4.23703	0.759055	0.955357		5.61372	5.39067	0.960963	1
Ciclev10004521m.g	High chlorophyll fluorescent 107	34.7504	9.78889	0.283752	4.3819e-14		15.5299	6.16326	0.400722	0.000321033		15.5299	15.3921	0.991183	1
Ciclev10026731m.g	S-adenosyl-L-methionine-dependent methyltransferases superfamily protein	365.879	103.321	0.282588	6.593e-18		113.996	72.757	0.638559	0.168254		113.996	123.567	1.08388	1
Ciclev10032228m.g	CAAX amino terminal protease family protein	11.8117	3.35146	0.289754	6.07174e-05		7.12135	5.24464	0.740117	0.773013		7.12135	6.93255	0.973855	1
Ciclev10025688m.g	Leucine-rich repeat (LRR) family protein	9.47827	2.69597	0.291907	8.74853e-05		5.8949	2.96556	0.51136	0.164538		5.8949	4.8073	0.818578	0.802276
Ciclev10031739m.g	NAD(P)-linked oxidoreductase superfamily protein	29.599	8.42867	0.287171	1.16069e-12		13.4935	13.3309	0.988044	1		13.4935	40.5743	2.9922	2.09044e-08
Ciclev10018915m.g	Duplicated homeodomain-like superfamily protein	20.0282	5.72098	0.289195	1.2655e-13		22.872	30.4389	1.32939	0.212188		22.872	13.2207	0.579866	0.0121278
Ciclev10028057m.g	High chlorophyll fluorescence phenotype 173	71.0426	20.3008	0.28676	4.30578e-16		22.7805	16.9265	0.744151	0.398224		22.7805	31.7108	1.3903	0.257452
Ciclev10004439m.g	Galactose oxidase/kelch repeat superfamily protein	17.8411	5.10254	0.289979	1.40207e-12		12.1835	6.02702	0.498799	0.00356266		12.1835	12.3162	1.0108	1
Ciclev10019473m.g	Eukaryotic aspartyl protease family protein	83.332	23.8347	0.286877	1.2895e-17		64.5657	29.487	0.457539	0.0016628		64.5657	40.3531	0.625573	0.0430591
Ciclev10026322m.g	Arabinogalactan protein 18	13.4805	3.86264	0.29179	0.00034032		6.38614	4.23805	0.668817	0.790038		6.38614	5.03203	0.79123	0.908808
Ciclev10002746m.g	Chaperone DnaJ-domain superfamily protein	47.7465	13.6902	0.288219	2.81677e-12		185.656	113.351	0.610752	0.0664847		185.656	124.558	0.671086	0.0868034
Ciclev10011707m.g	TRICHOME BIREFRINGENCE-LIKE 33	10.5407	3.03477	0.294603	0.000319296		3.32658	4.51796	1.34769	0.849611		3.32658	3.1014	0.934286	1
Ciclev10011915m.g	Myb-like HTH transcriptional regulator family protein	21.0317	6.07026	0.291991	3.05063e-07		7.77749	7.80519	1.00352	1		7.77749	4.5436	0.589477	0.270682
Ciclev10001904m.g	Erythronate-4-phosphate dehydrogenase family protein	103.605	29.91	0.289377	5.18522e-17		28.8755	34.6755	1.20017	0.481433		28.8755	21.8509	0.757567	0.235574
Ciclev10031325m.g	Rubisco methyltransferase family protein	15.2855	4.4186	0.293691	1.98092e-07		9.89018	12.6662	1.27787	0.251703		9.89018	14.1421	1.42561	0.23703
Ciclev10024995m.g	Wall-associated kinase family protein	17.7939	5.1448	0.293106	5.57877e-08		8.7082	4.16067	0.483716	0.0498165		8.7082	11.016	1.26201	0.836674
Ciclev10015605m.g	Protein kinase superfamily protein	5.11182	1.48866	0.304819	0.000242912		3.53771	2.48522	0.710672	0.483794		3.53771	2.04179	0.588774	0.2281
Ciclev10033883m.g	HAD superfamily, subfamily IIIB acid phosphatase	38.5639	11.2448	0.29342	1.18403e-12		36.9157	21.458	0.582402	0.177787		36.9157	31.3283	0.849054	0.846972
Ciclev10008401m.g	K+ efflux antiporter 6	5.48635	1.6	0.304313	5.95649e-05		4.04037	3.62086	0.898679	1		4.04037	3.31361	0.824468	0.917545
Ciclev10030736m.g	OSBP(oxysterol binding protein)-related protein 1D	4.64584	1.35681	0.306965	1.86189e-05		2.31216	0.931499	0.427625	0.101711		2.31216	2.80714	1.2052	0.987136
Ciclev10012163m.g	RNA polymerase II transcription elongation factor	11.2197	3.28291	0.298852	2.71082e-05		8.39697	7.80631	0.930486	1		8.39697	8.34012	0.993309	1
Ciclev10006782m.g	Cytochrome P450, family 706, subfamily A, polypeptide 6	20.6968	6.06666	0.29652	2.90529e-07		12.8516	9.25019	0.721932	0.540526		12.8516	20.5462	1.5941	0.194694
Ciclev10016940m.g	AT4G03600.1	17.2235	5.05068	0.297324	0.000245527		16.2321	8.21675	0.509227	0.113426		16.2321	10.5311	0.650933	0.394132
Ciclev10025455m.g	MATE efflux family protein	22.447	6.58309	0.296407	4.75618e-09		24.307	55.8944	2.29419	0.00128361		24.307	29.1978	1.20038	0.882054
Ciclev10022213m.g	RING/U-box superfamily protein	55.6425	16.3355	0.294847	3.61999e-10		48.2267	26.0308	0.540712	0.0159146		48.2267	37.7258	0.782711	0.372521
Ciclev10028219m.g	RING/U-box superfamily protein	6.99924	2.05809	0.303989	3.25875e-05		5.19787	2.2282	0.439461	0.077398		5.19787	4.92205	0.947938	1
Ciclev10010044m.g	Serine-rich protein-related	519.467	152.754	0.294196	4.61361e-08		410.058	546.13	1.33176	0.149132		410.058	217.652	0.530899	0.00102717
Ciclev10004356m.g	Nucleolar protein gar2-related	8.43699	2.48532	0.302837	6.97636e-08		3.60403	1.62318	0.465217	0.0984284		3.60403	2.23701	0.630938	0.375055
Ciclev10004087m.g	Unknown	13.2596	3.91504	0.300536	0.000886955		14.6669	6.8315	0.469395	0.0220732		14.6669	14.3636	0.97946	1
Ciclev10009223m.g	Concanavalin A-like lectin protein kinase family protein	21.9245	6.47486	0.298525	0.000647805		4.32147	3.87776	0.899648	1		4.32147	4.80637	1.10967	1
Ciclev10024980m.g	AT1G72500.1	39.5536	11.6901	0.297326	3.68155e-16		14.5407	5.22423	0.363658	0.0001682		14.5407	6.60701	0.458106	0.000905442
Ciclev10005441m.g	Carboxyesterase 20	58.5659	17.3382	0.297246	5.27286e-15		24.3081	22.7451	0.935964	1		24.3081	17.2901	0.712474	0.379928
Ciclev10021357m.g	K-box region and MADS-box transcription factor family protein	55.6931	16.4949	0.297437	5.00746e-08		25.071	20.7026	0.826451	0.825501		25.071	9.409	0.377776	8.86545e-05
Ciclev10030087m.g	Cytochrome P450, family 87, subfamily A, polypeptide 6	45.7985	13.5664	0.297753	1.26628e-06		40.6588	32.105	0.790136	0.773256		40.6588	20.195	0.497929	0.00801483
Ciclev10004906m.g	HXXXD-type acyl-transferase family protein	5.93432	1.76269	0.308682	0.00074951		3.99418	3.70888	0.930315	1		3.99418	2.76663	0.700171	0.692143
Ciclev10015321m.g	Saccharopine dehydrogenase	31.083	9.2473	0.299756	1.07019e-09		12.6462	9.77084	0.774416	1		12.6462	13.6378	1.0778	1
Ciclev10015502m.g	alpha/beta-Hydrolases superfamily protein	11.7535	3.50272	0.303937	0.000156115		7.87896	9.32052	1.18067	0.729365		7.87896	10.6453	1.34671	0.877327
Ciclev10032471m.g	Ferritin 4	107.804	32.1497	0.298875	7.05744e-15		50.0572	19.756	0.395876	2.75788e-05		50.0572	27.7068	0.554393	0.00497565
Ciclev10007331m.g	RNA-dependent RNA polymerase family protein	3.63822	1.0856	0.317158	0.000185538		2.61681	0.91699	0.374333	0.0190991		2.61681	2.10198	0.810501	0.796157
Ciclev10032259m.g	Duplicated homeodomain-like superfamily protein	9.66598	2.88894	0.306056	0.00012383		14.3583	6.12371	0.43046	0.000333046		14.3583	6.19849	0.435632	8.48656e-05
Ciclev10020996m.g	alpha/beta-Hydrolases superfamily protein	54.4269	16.3026	0.300817	5.81868e-09		28.0686	20.3553	0.726174	0.941108		28.0686	20.8902	0.745165	0.422179
Ciclev10008001m.g	Na+/H+ (sodium hydrogen) exchanger 3	3.02033	0.90772	0.322953	0.0591346		1.03127	4.71651	4.2576	7.81157e-05		1.03127	0.908607	0.891568	1
Ciclev10027856m.g	Glycosyl hydrolase family protein	4.70065	1.4128	0.315123	0.00384708		1.4488	1.01552	0.720245	0.906121		1.4488	6.8761	4.50419	0.000633419
Ciclev10005144m.g	Nuclear factor Y, subunit A1	8.31569	2.50268	0.309265	0.00543103		3.03119	10.3174	3.32697	1.68531e-05		3.03119	6.76413	2.19218	0.0350724
Ciclev10021827m.g	Alba DNA/RNA-binding protein	43.24	13.0188	0.302694	6.66824e-07		31.9464	10.754	0.338698	7.68047e-06		31.9464	24.5053	0.767803	0.463872
Ciclev10008085m.g	UDP-glucosyl transferase 72E1	16.9899	5.11881	0.305374	5.1688e-05		6.40637	6.88398	1.07341	0.924939		6.40637	4.84954	0.760723	0.861831
Ciclev10000915m.g	Seryl-tRNA synthetase	10.6086	3.19794	0.30797	0.000119947		12.8943	5.17037	0.40559	0.00899164		12.8943	8.13015	0.633365	0.187769
Ciclev10021980m.g	Salt tolerance homologue	211.47	63.7753	0.301911	7.53407e-17		110.943	79.2794	0.714851	0.329886		110.943	80.9592	0.729978	0.18542
Ciclev10004432m.g	Deoxyxylulose-5-phosphate synthase	18.9264	5.72786	0.306304	3.78896e-12		21.2215	11.7084	0.553826	0.0230148		21.2215	8.0618	0.382797	6.47632e-08
Ciclev10004216m.g	Regulator of chromosome condensation (RCC1) family with FYVE zinc finger domain	5.04111	1.52588	0.31625	1.08143e-05		4.25949	1.93552	0.466917	0.101534		4.25949	1.85293	0.447971	0.0200782
Ciclev10005609m.g	Hydroxyethylthiazole kinase family protein	9.95052	3.0258	0.311009	7.65302e-07		5.06288	1.86242	0.380103	0.0400309		5.06288	3.732	0.742222	0.741761
Ciclev10016998m.g	Lactoylglutathione lyase / glyoxalase I family protein	134.744	40.9971	0.304774	1.48849e-13		83.5431	35.9825	0.431386	0.00187054		83.5431	38.8233	0.46535	7.76999e-05
Ciclev10002706m.g	Calcium-binding EF-hand family protein	23.5416	7.1688	0.307458	8.0545e-06		15.0313	20.9577	1.39167	0.215063		15.0313	17.9887	1.19545	0.846972
Ciclev10012953m.g	Lipid transfer protein 3	32.8582	10.0092	0.306729	0.000460948		2.22293	73.0102	31.4732	5.92044e-35		2.22293	3.04126	1.35228	0.947467
Ciclev10008074m.g	Effector of transcription2	9.74531	2.97384	0.312214	2.92598e-05		3.5401	1.3043	0.385785	0.07146		3.5401	2.02622	0.58411	0.512379
Ciclev10011186m.g	Concanavalin A-like lectin protein kinase family protein	4.00537	1.22269	0.322186	0.00149506		1.82296	1.40309	0.781653	0.974338		1.82296	1.18627	0.668903	0.892403
Ciclev10028625m.g	Calcineurin-like metallo-phosphoesterase superfamily protein	8.95544	2.73467	0.313035	0.000132185		5.12976	2.11296	0.423148	0.0779006		5.12976	4.43387	0.866936	0.879105
Ciclev10001859m.g	Abscisic acid-responsive (TB2/DP1, HVA22) family protein	29.2647	8.94598	0.308056	8.2508e-12		31.9996	15.0594	0.47226	0.000610067		31.9996	30.3544	0.948749	1
Ciclev10021557m.g	AT5G24460.1	23.8523	7.29186	0.308607	3.29506e-05		16.3249	6.79072	0.419529	0.0165821		16.3249	12.2046	0.749141	0.509245
Ciclev10007776m.g	Protein kinase family protein	30.4546	9.31109	0.308009	8.2176e-12		11.2885	14.0735	1.24455	0.509227		11.2885	9.88245	0.876539	0.733354
Ciclev10023053m.g	Bifunctional inhibitor/lipid-transfer protein/seed storage 2S albumin superfamily protein	13.7321	4.20362	0.311133	0.00137375		9.69151	10.0788	1.03955	0.955357		9.69151	11.1058	1.14444	1
Ciclev10027740m.g	Phototropin 1	18.1419	5.55827	0.31018	3.81208e-14		13.5769	15.3035	1.12625	0.582615		13.5769	8.62203	0.637721	0.0354992
Ciclev10018427m.g	Ataxia-telangiectasia mutated	8.26936	2.54397	0.315911	4.82191e-14		8.18785	5.79358	0.711111	0.39181		8.18785	4.88738	0.60177	0.0169853
Ciclev10008697m.g	Transducin/WD40 repeat-like superfamily protein	54.0762	16.6599	0.309359	4.33078e-14		41.6599	16.8356	0.405548	0.000450728		41.6599	28.1793	0.677187	0.12775
Ciclev10020793m.g	AT4G13150.1	13.9027	4.29521	0.313882	4.01077e-06		9.11979	7.85578	0.862902	1		9.11979	10.556	1.15578	1
Ciclev10009912m.g	Unknown	100.617	31.1773	0.310548	8.98745e-12		119.161	125.062	1.04948	0.77609		119.161	113.552	0.952968	1
Ciclev10018072m.g	Protein containing PDZ domain, a K-box domain, and a TPR region	45.17	14.0244	0.312004	0.000413212		16.2413	9.6626	0.597419	0.55678		16.2413	26.348	1.61848	0.506195
Ciclev10025931m.g	Flavanone 3-hydroxylase	77.8053	24.2432	0.312471	4.32434e-15		44.8267	28.8236	0.643795	0.350175		44.8267	20.9259	0.468005	0.00564571
Ciclev10002392m.g	Uncharacterized conserved protein (DUF2358)	4.39314	1.37572	0.328438	0.00121424		1.75829	2.13294	1.20161	0.955357		1.75829	2.08902	1.17798	1
Ciclev10018849m.g	SET domain-containing protein	65.7029	20.6053	0.314657	2.19171e-12		60.2176	26.1821	0.435729	0.00356706		60.2176	30.3946	0.505566	0.00118688
Ciclev10007743m.g	AT3G54630.1	7.87994	2.47329	0.32247	4.03845e-05		4.95204	8.29655	1.66201	0.0775168		4.95204	5.28392	1.06569	1
Ciclev10014373m.g	Homeodomain GLABROUS 2	5.52013	1.73476	0.326462	3.65019e-06		3.02371	1.97594	0.664573	0.538241		3.02371	3.16961	1.0467	1
Ciclev10001997m.g	Transferases;folic acid binding	20.5774	6.46809	0.317645	4.627e-08		18.5653	7.66047	0.41577	0.00194826		18.5653	12.4005	0.669717	0.584357
Ciclev10006017m.g	Protein of unknown function (DUF3464)	109.506	34.4574	0.315287	1.13291e-09		78.1564	71.9945	0.92126	1		78.1564	89.0246	1.13888	0.877118
Ciclev10000054m.g	P-glycoprotein 13	28.0488	8.83587	0.317451	5.08706e-14		9.45103	5.54148	0.590667	0.0664922		9.45103	6.99087	0.74242	0.308381
Ciclev10010158m.g	O-methyltransferase family protein	42.7209	13.4951	0.317488	9.90137e-07		26.7937	35.6445	1.3291	0.313776		26.7937	22.6644	0.846458	0.889054
Ciclev10026081m.g	Haloacid dehalogenase-like hydrolase (HAD) superfamily protein	45.6258	14.4584	0.318385	1.6398e-10		21.6757	11.0049	0.509966	0.0248096		21.6757	32.3589	1.4906	0.266785
Ciclev10007435m.g	Homeobox gene 8	5.055	1.60279	0.330318	0.000192668		4.52645	6.09505	1.33905	0.31245		4.52645	5.69335	1.25222	0.73242
Ciclev10025342m.g	3-deoxy-D-arabino-heptulosonate 7-phosphate synthase 1	25.7543	8.18194	0.320331	3.30877e-09		8.18305	4.61473	0.569202	0.538241		8.18305	16.5179	2.00625	0.0918319
Ciclev10014968m.g	MATE efflux family protein	41.6125	13.2216	0.319367	2.81478e-09		16.1036	9.93266	0.619163	0.355954		16.1036	7.45776	0.466425	0.00078103
Ciclev10027598m.g	AT4G39840.1	15.2464	4.84765	0.322398	5.23472e-05		15.316	19.018	1.24014	0.493979		15.316	9.01271	0.591121	0.0951458
Ciclev10020897m.g	Haloacid dehalogenase-like hydrolase (HAD) superfamily protein	23.8906	7.59622	0.320801	3.36929e-09		9.29808	7.4135	0.799472	1		9.29808	12.6955	1.3615	0.662836
Ciclev10007310m.g	Glycine decarboxylase P-protein 1	98.8894	31.4869	0.319093	3.75354e-13		13.7144	9.96899	0.728877	0.406697		13.7144	13.7814	1.00485	1
Ciclev10014532m.g	Protein of unknown function (DUF688)	13.6913	4.36737	0.323928	2.16526e-06		5.27409	1.90871	0.373777	0.0246906		5.27409	8.18096	1.5409	0.2281
Ciclev10028781m.g	NAD(P)-linked oxidoreductase superfamily protein	21.4764	6.86587	0.322846	2.27896e-05		10.4863	5.02964	0.484553	0.124375		10.4863	11.3811	1.08452	1
Ciclev10005989m.g	Uncharacterised protein family (UPF0497)	54.2295	17.4121	0.322331	2.99652e-11		51.6615	24.5915	0.477024	0.00600217		51.6615	43.3567	0.839558	0.794545
Ciclev10028135m.g	Damaged DNA binding 2	13.9427	4.47808	0.326012	1.33075e-07		4.22539	5.21259	1.22823	0.64027		4.22539	4.45211	1.05241	1
Ciclev10005065m.g	IQ-domain 12	8.13955	2.61605	0.329635	0.000313923		3.93656	2.2498	0.58213	0.586912		3.93656	4.84729	1.22562	0.917688
Ciclev10014388m.g	Two-pore channel 1	124.856	40.1477	0.322096	1.24772e-14		112.882	57.4511	0.509381	0.027459		112.882	83.007	0.735575	0.205557
Ciclev10028274m.g	don-glucosyltransferase 1	8.91344	2.87005	0.329514	0.000236186		3.40832	5.51802	1.60134	0.255661		3.40832	5.56327	1.61424	0.343403
Ciclev10004298m.g	Protein of unknown function (DUF1012)	17.2484	5.55887	0.326189	7.17434e-11		5.47524	3.22696	0.596738	0.294781		5.47524	8.89396	1.6132	0.060327
Ciclev10000039m.g	Patched family protein	10.6111	3.4255	0.329145	4.25053e-09		7.45313	4.13716	0.560981	0.100913		7.45313	4.68638	0.633695	0.178929
Ciclev10016368m.g	NAD(P)-binding Rossmann-fold superfamily protein	43.8355	14.1582	0.324525	2.36932e-08		22.5894	12.8192	0.569393	0.0581256		22.5894	30.6158	1.35375	0.715256
Ciclev10017247m.g	Photosystem II subunit T	82.7978	26.8665	0.325298	2.5201e-06		23.2418	23.9178	1.02896	0.945525		23.2418	36.4596	1.56627	0.19496
Ciclev10002351m.g	ATP synthase delta-subunit gene	121.76	39.5663	0.325507	5.88131e-07		32.2449	21.2262	0.659335	0.347403		32.2449	54.5086	1.68832	0.0200782
Ciclev10008907m.g	NAD(P)-linked oxidoreductase superfamily protein	70.003	22.7558	0.326031	1.784e-09		32.1781	43.5416	1.35205	0.128044		32.1781	46.9917	1.45893	0.155439
Ciclev10026585m.g	Protein of unknown function (DUF581)	115.576	37.6785	0.326589	6.05595e-12		83.3926	43.7197	0.524833	0.0204192		83.3926	60.1988	0.722205	0.21866
Ciclev10011063m.g	Starch branching enzyme 2.2	13.0326	4.25161	0.331359	6.14872e-09		6.83511	18.0386	2.61548	2.24714e-07		6.83511	7.34006	1.07281	1
Ciclev10030362m.g	alpha/beta-Hydrolases superfamily protein	100.142	32.6852	0.327061	1.35767e-08		119.218	44.3861	0.372835	2.01181e-07		119.218	77.5982	0.651184	0.0312807
Ciclev10006289m.g	RNA binding;abscisic acid binding	59.36	19.401	0.327969	3.62803e-10		52.4409	56.402	1.07539	0.718969		52.4409	44.4079	0.84711	0.75421
Ciclev10032810m.g	AT2G03420.1	13.347	4.36424	0.331987	2.80316e-05		13.3814	4.79209	0.362876	0.00244784		13.3814	14.4301	1.07779	1
Ciclev10020875m.g	O-methyltransferase 1	24.8815	8.1538	0.330396	1.09386e-09		12.7983	7.87743	0.618487	0.0793696		12.7983	6.05536	0.477223	0.00967974
Ciclev10011285m.g	Chloroplast signal recognition particle 54 kDa subunit	68.1475	22.3376	0.328768	2.2267e-13		55.8319	37.3393	0.669372	0.241902		55.8319	50.2589	0.90036	0.920108
Ciclev10001734m.g	Inositol monophosphatase family protein	43.2913	14.2332	0.330324	3.69236e-13		22.1113	26.9619	1.21839	0.31122		22.1113	25.5782	1.15609	1
Ciclev10032901m.g	SAUR-like auxin-responsive protein family	55.5738	18.2737	0.330024	4.07048e-08		95.2267	38.8254	0.408337	3.33532e-05		95.2267	50.4715	0.530507	0.00187332
Ciclev10014573m.g	VACUOLAR SORTING RECEPTOR 6	48.3333	15.8958	0.330265	3.95304e-11		41.0513	17.9956	0.439733	0.000328616		41.0513	24.9363	0.608396	0.0172304
Ciclev10020221m.g	AT4G17100.1	79.7823	26.2634	0.330028	3.04221e-13		44.7148	19.3441	0.433876	0.000306156		44.7148	34.4323	0.770554	0.32059
Ciclev10004534m.g	Mono-/di-acylglycerol lipase, N-terminal;Lipase, class 3	19.3531	6.37466	0.332834	2.33099e-09		5.85599	4.04968	0.696723	0.7491		5.85599	4.58428	0.786483	0.823431
Ciclev10016852m.g	Ribosomal protein L12-A	239.626	78.9607	0.329795	4.7938e-09		113.737	64.7377	0.569567	0.0612607		113.737	169.943	1.49375	0.0921815
Ciclev10019479m.g	Fucosyltransferase 1	9.58597	3.16453	0.337037	5.00686e-05		7.39475	2.5978	0.359959	0.00439801		7.39475	3.69534	0.5064	0.0336563
Ciclev10032930m.g	High mobility group B1	268.175	88.5326	0.33038	5.85473e-10		254.479	372.274	1.46271	0.0435984		254.479	300.981	1.18266	0.783356
Ciclev10020449m.g	Chloroplast stem-loop binding protein of 41 kDa	47.2883	15.6266	0.331867	1.55075e-12		18.8439	15.9838	0.849022	0.964045		18.8439	28.2542	1.49674	0.284133
Ciclev10024961m.g	Protein kinase protein with adenine nucleotide alpha hydrolases-like domain	13.7854	4.55566	0.335292	4.96479e-09		8.51373	5.94867	0.702212	0.312158		8.51373	7.90645	0.929498	0.917688
Ciclev10008649m.g	Early nodulin-like protein 1	142.495	47.1798	0.331566	2.04897e-09		44.1652	88.2108	1.99504	0.000793787		44.1652	31.4548	0.712859	0.172901
Ciclev10009453m.g	Thioredoxin superfamily protein	63.9513	21.1865	0.332336	1.96803e-09		11.9987	5.79849	0.487532	0.185766		11.9987	20.4473	1.69831	0.144235
Ciclev10025585m.g	Galactosyl transferase GMA12/MNN10 family protein	8.37927	2.78353	0.340069	0.000905945		8.43536	13.6786	1.6143	0.0472378		8.43536	8.79997	1.04272	1
Ciclev10018763m.g	RNA-metabolising metallo-beta-lactamase family protein	14.0549	4.67484	0.337329	6.90493e-10		13.8304	7.41169	0.53923	0.0159991		13.8304	8.13449	0.591116	0.0152496
Ciclev10021685m.g	AT4G01935.1	8.8747	2.95253	0.340125	0.000631788		2.55048	1.58498	0.635728	0.514943		2.55048	3.04705	1.18735	1
Ciclev10022064m.g	SOUL heme-binding family protein	242.73	80.8782	0.333477	2.06784e-11		166.843	68.4497	0.410618	8.37659e-05		166.843	100.889	0.604931	0.0216218
Ciclev10033522m.g	AT3G19900.1	51.5934	17.2333	0.335309	3.22633e-07		29.4214	14.8303	0.505746	0.00588422		29.4214	50.5492	1.71568	0.204205
Ciclev10001559m.g	Papain family cysteine protease	1044.53	349.297	0.334469	2.2725e-11		749.025	357.016	0.476711	0.00146615		749.025	651.471	0.869776	0.78533
Ciclev10014081m.g	SCAR family protein	5.9899	2.00562	0.345756	1.77778e-05		3.89789	2.38037	0.62042	0.29661		3.89789	1.91295	0.503503	0.045726
Ciclev10025045m.g	General control non-repressible 5	162.133	54.2938	0.335281	3.89159e-13		53.0022	37.8708	0.715051	0.34255		53.0022	50.5602	0.954013	1
Ciclev10011483m.g	Octicosapeptide/Phox/Bem1p family protein	31.5733	10.5757	0.337056	8.07102e-11		27.9178	17.2981	0.620968	0.108041		27.9178	9.67099	0.348742	3.87192e-08

## Sheet: Table S5
Supplementary Table S5. RPKM values and annotation of DEGs that responded to either ethylene treatment or 5ºC. Orange shading indicates the up-regulated genes while yellow shading indicates down-regulated genes.
Gene ID	Annotation	Control	Ethylene	Ethylene vs. Control	FDR		25ºC	15ºC	5ºC vs. 25ºC	FDR		25ºC	15ºC	15ºC vs. 25ºC	FDR
Ciclev10015303m.g	Tyrosine transaminase family protein	0.0451373	87.721	605.089	2.47908e-143		1.92167	107.3	53.1243	1.36461e-34		1.92167	3.93625	1.99649	0.355187
Ciclev10028333m.g	Allene oxide synthase	0.0572683	82.3311	524.143	4.08437e-149		0.160635	26.8893	103.552	1.17477e-48		0.160635	0.677223	2.98204	0.45236
Ciclev10028137m.g	Plant protein of unknown function (DUF641)	0.115626	121.477	563.831	1.48998e-76		0.291131	47.4852	121.66	8.43579e-79		0.291131	0.640713	1.89377	0.843167
Ciclev10029274m.g	LOB domain-containing protein 38	0	3.40129	35.0129	2.34786e-10		0	6.58687	66.8687	1.44386e-10		0	0.0429837	1.42984	1
Ciclev10019773m.g	Plant invertase/pectin methylesterase inhibitor superfamily	0	29.8606	299.606	3.17829e-87		0	26.0364	261.364	6.99932e-68		0	0.410783	5.10783	0.0211902
Ciclev10025211m.g	Auxin-responsive GH3 family protein	0	3.90646	40.0646	3.62216e-18		0.0576598	23.7244	151.113	2.53153e-51		0.0576598	0.16443	1.67722	0.74928
Ciclev10023434m.g	Disease resistance protein (TIR-NBS-LRR class), putative	0	6.27726	63.7726	1.61434e-23		0.0763495	3.27732	19.1513	4.1052e-08		0.0763495	0.646083	4.23071	0.137919
Ciclev10010300m.g	AT1G80180.1	0	4.65017	47.5017	2.8337e-05		0.203817	7.99293	26.6376	0.00015362		0.203817	1.75812	6.11591	0.171779
Ciclev10017531m.g	WRKY DNA-binding protein 75	0	21.7084	218.084	1.49447e-29		0.379212	3.93289	8.41568	0.00556087		0.379212	0.815444	1.91031	0.849219
Ciclev10013530m.g	Peptide met sulfoxide reductase 4	0	11.0574	111.574	2.72816e-17		1.04593	6.15635	5.45964	0.001092		1.04593	1.48805	1.38582	1
Ciclev10005181m.g	beta-1,3-glucanase 2	0.387486	313.311	642.912	1.65468e-159		5.33077	43.9557	8.11224	0.00168581		5.33077	11.9235	2.21395	0.552168
Ciclev10014693m.g	Unknown	0.10819	60.7335	292.202	2.13194e-97		0.0726107	55.5314	322.294	5.78909e-76		0.0726107	0.412333	2.96814	0.701286
Ciclev10010461m.g	Peroxidase superfamily protein	0.0426603	22.3966	157.693	1.6779e-43		0.106364	45.8527	222.677	8.4594e-67		0.106364	0.556283	3.18022	0.481371
Ciclev10001547m.g	RmlC-like cupins superfamily protein	1.37038	688.562	468.358	1.7399e-135		10.3535	63.3917	6.07371	1.62604e-07		10.3535	10.7863	1.0414	1
Ciclev10011873m.g	alpha/beta-Hydrolases superfamily protein	0.0589161	21.9147	138.53	1.8325e-69		0.160981	2.84454	11.2826	0.000996117		0.160981	0.200309	1.15069	1
Ciclev10019279m.g	Fatty acid hydroxylase superfamily	0.0864628	31.0188	166.89	9.20136e-98		0.0625079	5.64893	35.3763	6.28596e-07		0.0625079	0.0732281	1.06597	1
Ciclev10017226m.g	Bifunctional inhibitor/lipid-transfer protein/seed storage 2S albumin superfamily protein	0.14992	45.623	182.95	1.97349e-41		0	25.0485	251.485	1.82389e-25		0	0	1	1
Ciclev10020021m.g	HXXXD-type acyl-transferase family protein	0.0263845	7.34429	58.902	2.69551e-23		0.343341	4.27884	9.8769	0.00140434		0.343341	0.921704	2.30455	0.512558
Ciclev10000227m.g	Respiratory burst oxidase homolog B	0.0294064	5.9229	46.5425	6.72744e-30		0.168483	3.01071	11.5863	6.6109e-07		0.168483	0.352145	1.68407	0.915152
Ciclev10020796m.g	Nucleotide-diphospho-sugar transferase family protein	0.0388682	7.81598	57.0035	5.04603e-16		0.145365	8.43493	34.7847	2.35454e-12		0.145365	0.95559	4.30213	0.368078
Ciclev10014802m.g	FAD-binding Berberine family protein	0.0386357	6.97699	51.0474	1.17169e-12		0.454602	3.54786	6.57744	0.00593197		0.454602	0.481425	1.04836	1
Ciclev10025820m.g	PQ-loop repeat family protein / transmembrane family protein	0.039827	5.7148	41.5856	2.7948e-22		2.56617	17.9518	6.77067	8.07406e-09		2.56617	3.45712	1.33417	0.737164
Ciclev10021728m.g	S-adenosyl-L-methionine-dependent methyltransferases superfamily protein	1.33097	182.071	127.306	9.60657e-116		1.93176	133.375	65.6939	3.59023e-50		1.93176	4.935	2.47814	0.0959263
Ciclev10025637m.g	CYS, MET, PRO, and GLY protein 2	0.141102	19.1917	80.0148	8.45798e-44		0.106364	12.6664	61.8632	1.918e-23		0.106364	0.980781	5.23725	0.058333
Ciclev10019970m.g	ACC synthase 1	0.0547297	6.86669	45.0249	4.342e-25		0.139028	3.56976	15.3528	1.38934e-06		0.139028	0.405916	2.11655	0.774262
Ciclev10019918m.g	Major facilitator superfamily protein	0.115641	13.789	64.4081	8.68638e-19		2.14271	14.131	6.34547	5.03211e-12		2.14271	0.983484	0.483114	0.681443
Ciclev10033393m.g	Methyl esterase 1	0.156347	17.6745	69.3375	2.40636e-43		0.418587	30.4394	58.8896	4.81694e-38		0.418587	0	0.192832	0.0793322
Ciclev10024583m.g	Disease resistance protein (TIR-NBS-LRR class), putative	0.0484731	5.38227	36.9243	8.29436e-26		0.174251	3.3591	12.6129	1.77119e-08		0.174251	1.07883	4.29837	0.0654079
Ciclev10009245m.g	Indole-3-acetic acid inducible 29 (IAA29)	0.0742968	7.66837	44.5698	8.72903e-10		0.893868	11.2676	11.4377	1.2468e-08		0.893868	1.39211	1.50132	1
Ciclev10000981m.g	Amino acid permease 6	0.848963	79.4895	83.87	2.50989e-81		2.4422	62.8171	24.749	1.79516e-21		2.4422	4.67353	1.87771	0.355437
Ciclev10008669m.g	Glycosyl hydrolase family protein with chitinase insertion domain	1.19894	98.3833	75.8185	1.88725e-93		4.78557	77.74	15.9326	4.88903e-41		4.78557	2.95897	0.626123	0.671734
Ciclev10032818m.g	RING/U-box superfamily protein	0.33561	25.9527	59.8075	3.21994e-47		4.22746	23.3732	5.42425	1.95809e-09		4.22746	9.39776	2.19476	0.0253992
Ciclev10021734m.g	S-adenosyl-L-methionine-dependent methyltransferases superfamily protein	0.480886	34.2793	59.1843	1.20301e-52		0.622011	12.794	17.8585	3.47859e-12		0.622011	0.689129	1.09296	1
Ciclev10032218m.g	Senescence-associated gene 29	0.441103	31.3179	58.0628	3.73399e-36		0.129663	11.6669	51.2356	2.40792e-17		0.129663	0.441285	2.35687	0.598419
Ciclev10031895m.g	Phosphate transporter 3;1	0.0553066	3.58851	23.7498	4.473e-07		0.0821712	4.20318	23.6216	6.32522e-06		0.0821712	0.906131	5.523	0.279228
Ciclev10021887m.g	Expansin A15	0.0524866	2.53379	17.2723	1.01128e-05		0.189695	9.19691	32.092	1.27146e-10		0.189695	0.166013	0.918251	1
Ciclev10019801m.g	Cytochrome P450, family 71, subfamily A, polypeptide 26	0.800378	38.6069	42.9896	3.32735e-56		2.43932	46.5167	18.358	5.38677e-30		2.43932	5.82179	2.33204	0.167013
Ciclev10009575m.g	Blue-copper-binding protein	1.9248	87.5438	43.2851	5.19147e-86		1.00065	3.93069	3.66211	0.0215385		1.00065	1.49833	1.45218	0.868177
Ciclev10013808m.g	F-box family protein	0.191025	8.62162	29.9686	6.96193e-12		18.9025	115.481	6.08241	6.34512e-12		18.9025	46.4042	2.44727	0.0072733
Ciclev10014808m.g	beta-hexosaminidase 3	0.792972	33.8968	38.0715	4.50457e-26		0.608545	5.74698	8.25209	8.93461e-06		0.608545	1.22516	1.87025	0.496586
Ciclev10015370m.g	Endosomal targeting BRO1-like domain-containing protein	0.0652334	2.77936	17.426	1.76517e-06		0.489333	4.19285	7.28426	0.00955904		0.489333	1.47519	2.67284	0.484767
Ciclev10007545m.g	Seed imbibition 1	0.490615	19.3215	32.8835	4.41008e-52		5.23415	21.3482	4.02092	6.11507e-12		5.23415	8.06863	1.53139	0.285821
Ciclev10026545m.g	VQ motif-containing protein	2.71848	106.417	37.7924	2.02894e-82		12.2915	60.6002	4.89853	0.000600295		12.2915	34.1619	2.76495	0.000373914
Ciclev10009891m.g	AT5G57510.1	0.636549	24.6489	33.6011	5.07347e-22		8.14024	54.8993	6.67448	6.06698e-18		8.14024	19.262	2.34969	0.0176779
Ciclev10024303m.g	alpha/beta-Hydrolases superfamily protein	0.285899	11.061	28.922	7.02303e-15		1.22295	10.6665	8.13831	1.28284e-05		1.22295	3.57092	2.77481	0.29426
Ciclev10000510m.g	Phosphoenolpyruvate carboxykinase 1	8.73283	323.342	36.6181	2.65733e-99		38.0174	150.73	3.95698	1.71879e-12		38.0174	98.1969	2.57879	0.000162545
Ciclev10020428m.g	Glutamate dehydrogenase 1	16.2779	579.344	35.3796	4.71812e-72		16.4351	68.4952	4.14845	6.24504e-11		16.4351	26.6368	1.61697	0.0370306
Ciclev10029923m.g	AT1G28190.1	0.724218	25.4847	31.0412	9.01219e-18		2.97186	13.9285	4.56677	0.0104911		2.97186	4.57994	1.52348	0.914312
Ciclev10002169m.g	Protein of unknown function (DUF833)	0.296286	10.1558	25.8798	8.84309e-19		0.295426	111.832	283.067	6.15139e-84		0.295426	0.506468	1.53371	0.917648
Ciclev10012298m.g	NAD(P)-binding Rossmann-fold superfamily protein	0.420982	14.4295	27.8888	4.11384e-22		1.03464	12.1702	10.8141	4.03878e-10		1.03464	1.50027	1.41038	0.974291
Ciclev10001138m.g	Absciscic acid resistant 1 (ABR1)	0.529759	16.0472	25.6403	5.82132e-30		9.29595	43.2558	4.61431	3.4794e-15		9.29595	11.3082	1.21417	0.776342
Ciclev10020798m.g	Threonine aldolase 1	1.99356	59.8093	28.616	1.26673e-48		3.53727	76.1384	20.9603	1.69161e-46		3.53727	8.78019	2.44144	0.000503944
Ciclev10018959m.g	beta-xylosidase 2	0.311166	8.59303	21.1424	1.41779e-28		0.348112	3.72406	8.53373	5.00244e-07		0.348112	0.623995	1.61566	0.72154
Ciclev10008953m.g	Protein of unknown function (DUF761)	0.14122	3.85007	16.3754	1.16447e-05		0.643917	5.51878	7.55296	0.00463602		0.643917	0.561933	0.889794	1
Ciclev10026057m.g	Basic chitinase	0.996083	26.6222	24.3797	2.05049e-27		0.172426	43.378	159.596	5.24795e-55		0.172426	1.13952	4.54992	0.122043
Ciclev10013262m.g	AT2G32210.1	9.48973	246.732	25.7392	4.23477e-71		48.9926	318.653	6.49289	1.41057e-16		48.9926	140.752	2.86912	0.00124622
Ciclev10023025m.g	Protein binding	0.300194	7.74181	19.595	2.44079e-08		0	6.93231	70.3231	1.72053e-12		0	0.0666605	1.6666	1
Ciclev10007531m.g	beta-galactosidase 12	11.2638	290.299	25.5548	3.8384e-91		22.2349	113.356	5.07979	1.56251e-17		22.2349	49.2835	2.21105	4.98419e-05
Ciclev10015962m.g	Ethylene-forming enzyme (ACO4)	15.6683	397.959	25.2442	4.66238e-28		6.12409	22.8102	3.68089	0.000319017		6.12409	14.9844	2.42356	0.0217581
Ciclev10033033m.g	Unknown	0.127205	3.22935	14.6535	0.000304595		1.64662	8.72083	5.05022	0.0124379		1.64662	4.29529	2.51645	0.572069
Ciclev10001426m.g	Pectinacetylesterase family protein	2.84341	68.6094	23.3435	5.65156e-50		0.691441	7.38468	9.45702	1.57408e-07		0.691441	1.7532	2.34155	0.355149
Ciclev10018219m.g	Chitin elicitor receptor kinase 1	0.559777	12.7866	19.5318	5.70984e-31		2.03423	6.34176	3.01831	0.000416336		2.03423	5.80822	2.76832	0.0141658
Ciclev10009511m.g	AT5G20790.1	3.01086	64.0749	20.6293	9.68229e-69		7.4454	80.8191	10.7243	6.66106e-19		7.4454	14.0834	1.87974	0.080278
Ciclev10031648m.g	PLC-like phosphodiesterases superfamily protein	2.12601	44.2415	19.9197	4.3756e-56		6.27181	32.3572	5.09388	3.2293e-17		6.27181	9.44332	1.49774	0.322147
Ciclev10026307m.g	Methyl esterase 10	0.164594	3.2651	12.718	7.16805e-05		0	7.45261	75.5261	7.27247e-15		0	0.122293	2.22293	0.813761
Ciclev10010479m.g	COBRA-like protein 10 precursor	0.583419	11.2245	16.5703	1.51819e-27		3.61281	19.091	5.16885	2.74441e-06		3.61281	4.92478	1.35336	0.812439
Ciclev10001429m.g	Branched-chain amino acid transaminase 2	9.92629	190.367	18.9967	7.73359e-74		65.7623	377.324	5.7305	1.18869e-14		65.7623	154.455	2.34664	0.000601699
Ciclev10005425m.g	alpha/beta-Hydrolases superfamily protein	1.32169	23.7859	16.801	1.40418e-17		0.701247	4.34522	5.54788	8.88052e-06		0.701247	0.809844	1.13554	1
Ciclev10028907m.g	F-box family protein	1.5914	27.4998	16.3177	9.87618e-24		3.57444	21.0154	5.74656	1.38041e-07		3.57444	5.58935	1.54836	0.753646
Ciclev10011217m.g	ARM repeat superfamily protein	1.07393	18.0676	15.4758	1.11308e-39		9.50879	53.7056	5.59962	8.05852e-20		9.50879	19.1409	2.00243	0.0683261
Ciclev10008071m.g	Regulator of chromosome condensation (RCC1) family protein	22.2701	362.821	16.2235	5.1678e-59		40.0023	667.998	16.6598	5.53453e-26		40.0023	71.2754	1.77983	0.00751794
Ciclev10026467m.g	AT2G46550.2	0.676888	10.7734	13.9961	1.0188e-13		1.45036	8.74711	5.70649	2.24245e-05		1.45036	1.82126	1.23923	0.83329
Ciclev10013503m.g	AT2G32190.2	46.0068	722.686	15.6763	4.90603e-81		233.78	1301.83	5.56666	1.59831e-16		233.78	576.142	2.46383	0.000428868
Ciclev10015194m.g	HXXXD-type acyl-transferase family protein	11.0455	173.285	15.5564	1.53678e-28		2.82526	23.0572	7.91628	6.53996e-18		2.82526	5.91373	2.0558	0.327247
Ciclev10010778m.g	Dynein light chain type 1 family protein	0.717567	11.2462	13.878	9.04303e-07		1.54505	8.39137	5.16178	0.000337767		1.54505	2.89779	1.82231	0.224034
Ciclev10004993m.g	Eukaryotic aspartyl protease family protein	0.236513	3.63318	11.0937	3.36335e-05		0.169796	3.34875	12.7828	0.000299477		0.169796	0.970968	3.96954	0.237918
Ciclev10007428m.g	Trehalose phosphatase/synthase 11	5.6158	85.9904	15.0618	3.19149e-74		17.3669	174.647	10.0045	2.60521e-28		17.3669	47.511	2.72579	3.17752e-06
Ciclev10031737m.g	Protein of unknown function (DUF1262)	0.563287	8.5973	13.1124	4.41883e-13		3.85055	16.6554	4.24129	3.29958e-07		3.85055	5.22741	1.34852	0.518449
Ciclev10009896m.g	C-terminal cysteine residue is changed to a serine 1	17.7528	270.909	15.1802	8.19812e-67		36.9082	142.644	3.85709	2.29892e-10		36.9082	39.8095	1.0784	1
Ciclev10021923m.g	C-repeat/DRE binding factor 2	2.46533	35.4937	13.8749	1.02036e-17		6.39309	62.5997	9.65637	1.30468e-11		6.39309	10.0077	1.55669	0.547392
Ciclev10022260m.g	Bifunctional inhibitor/lipid-transfer protein/seed storage 2S albumin superfamily protein	31.4231	450.484	14.2938	1.22994e-69		66.3485	368.212	5.54282	6.84988e-16		66.3485	130.479	1.96512	0.00123775
Ciclev10000450m.g	Protein kinase protein with adenine nucleotide alpha hydrolases-like domain	6.39739	86.608	13.3451	1.94183e-54		10.7091	48.8892	4.53223	2.21188e-15		10.7091	31.446	2.91847	3.09714e-07
Ciclev10005687m.g	Haloacid dehalogenase-like hydrolase (HAD) superfamily protein	16.5949	214.07	12.8285	1.03667e-62		45.4342	215.163	4.72749	1.36148e-07		45.4342	124.132	2.72833	0.0222648
Ciclev10029431m.g	CAP (Cysteine-rich secretory proteins, Antigen 5, and Pathogenesis-related 1 protein) superfamily protein	3.16174	40.6065	12.48	8.36668e-28		0	2.2881	23.881	0.000168022		0	0.819605	9.19605	0.238238
Ciclev10015371m.g	Tyrosine transaminase family protein	0.359902	4.50938	10.0225	0.0101172		0.373242	5.4761	11.7828	3.56687e-07		0.373242	1.5134	3.40924	0.223134
Ciclev10031826m.g	Urophorphyrin methylase 1	2.25928	27.7799	11.8171	2.4595e-26		5.77209	29.5921	5.05649	1.7179e-11		5.77209	13.1533	2.257	0.0165365
Ciclev10014642m.g	WRKY family transcription factor	6.80585	82.7249	11.9934	5.29493e-61		33.8977	120.214	3.53889	5.09495e-10		33.8977	62.0244	1.82732	0.0574299
Ciclev10027936m.g	Protein kinase protein with adenine nucleotide alpha hydrolases-like domain	0.280295	3.40643	9.2203	8.17902e-11		0.25177	10.9057	31.2866	5.38929e-34		0.25177	1.45173	4.41121	0.00678341
Ciclev10013253m.g	Unknown	0.474861	5.65572	10.0124	1.0304e-12		1.22938	4.66745	3.58622	0.0779774		1.22938	1.88953	1.49659	1
Ciclev10025838m.g	Fatty acid desaturase 5	1.18447	14.0218	10.9942	3.7527e-22		2.57938	11.5565	4.35046	2.18898e-06		2.57938	3.22833	1.2422	0.804281
Ciclev10013206m.g	Plant protein 1589 of unknown function	0.522111	6.13115	10.0162	0.000196938		1.80689	7.29931	3.8803	0.0275403		1.80689	4.67111	2.50204	0.472756
Ciclev10029205m.g	Duplicated homeodomain-like superfamily protein	3.09473	36.2978	11.3931	3.77441e-29		5.27723	20.9219	3.90943	9.74131e-07		5.27723	6.3525	1.19997	0.993891
Ciclev10028167m.g	Transmembrane amino acid transporter family protein	12.6526	146.178	11.4705	1.14265e-41		25.4703	97.4702	3.81577	2.5436e-05		25.4703	73.3334	2.87183	3.95325e-09
Ciclev10000236m.g	Lipoxygenase 1	1.90784	21.8655	10.9399	2.0393e-36		0.820949	25.3009	27.5813	1.01532e-14		0.820949	0.288557	0.421909	0.247835
Ciclev10031131m.g	Transmembrane amino acid transporter family protein	2.63618	29.5881	10.8502	1.56054e-40		12.4665	41.0895	3.27772	0.000289865		12.4665	14.364	1.151	1
Ciclev10019826m.g	Cytochrome P450, family 76, subfamily C, polypeptide 4	124.934	1358.17	10.8632	3.65465e-65		197.533	1410.53	7.13759	1.93716e-20		197.533	565.923	2.86401	6.43574e-07
Ciclev10000576m.g	alpha/beta-Hydrolases superfamily protein	13.1756	142.829	10.7663	9.17642e-61		19.7691	76.0996	3.83507	5.76809e-11		19.7691	41.0735	2.07223	0.0197137
Ciclev10018532m.g	ATP binding cassette subfamily B4	1.7811	19.1802	10.2494	3.08779e-48		4.38592	43.0929	9.62855	2.27826e-16		4.38592	9.39543	2.11672	0.044964
Ciclev10012918m.g	SGNH hydrolase-type esterase superfamily protein	1.3184	13.7604	9.7718	9.16952e-11		7.87447	31.2794	3.93499	0.0150207		7.87447	12.2677	1.55091	0.83329
Ciclev10001722m.g	alpha/beta-Hydrolases superfamily protein	81.8714	830.469	10.1324	2.24866e-58		101.616	561.381	5.52011	6.79862e-07		101.616	140.401	1.38131	0.224664
Ciclev10028637m.g	Glycosyl hydrolase superfamily protein	14.4186	141.807	9.77414	3.10178e-51		29.8896	163.889	5.46821	1.18463e-16		29.8896	67.3749	2.24994	0.00982048
Ciclev10025391m.g	Cytochrome P450 superfamily protein	8.3023	81.501	9.71175	1.84854e-25		12.8449	50.7339	3.92694	4.49877e-06		12.8449	35.8506	2.7772	0.0319739
Ciclev10019975m.g	Uncharacterised conserved protein UCP031088, alpha/beta hydrolase	1.63921	15.9471	9.22667	3.97008e-13		1.71374	9.32925	5.19879	2.26187e-14		1.71374	2.98181	1.69914	0.175826
Ciclev10029240m.g	Hemoglobin 1	36.5379	354.816	9.68713	8.37432e-58		28.3584	123.836	4.35498	1.77761e-14		28.3584	51.7441	1.82175	0.00273889
Ciclev10000751m.g	MATE efflux family protein	1.08622	10.1819	8.6678	3.86359e-16		1.90684	14.4722	7.26123	2.35546e-14		1.90684	5.03988	2.56117	0.0348239
Ciclev10015793m.g	Peroxidase superfamily protein	16.6966	155.319	9.25299	4.4758e-48		5.31256	64.4485	11.9257	3.31238e-08		5.31256	12.2458	2.28095	0.292757
Ciclev10004385m.g	Signal transduction histidine kinase, hybrid-type, ethylene sensor (ETR2)	4.06693	37.3693	8.99207	6.40368e-39		18.271	55.5682	3.03022	8.06525e-06		18.271	32.6718	1.78389	0.0158054
Ciclev10033497m.g	Basic helix-loop-helix (bHLH) DNA-binding superfamily protein (ICE1)	0.502297	4.59429	7.79397	1.40496e-08		1.11513	5.03195	4.22338	1.83666e-07		1.11513	1.66981	1.45648	0.315989
Ciclev10000817m.g	FAD-binding Berberine family protein	2.02385	17.9246	8.48675	7.00316e-22		0.73285	3.04572	3.77706	0.0204403		0.73285	0.146981	0.296549	0.435352
Ciclev10008812m.g	NAC (No Apical Meristem) domain transcriptional regulator superfamily protein (NAC072)	19.0503	162.729	8.50265	6.29914e-51		74.9429	460.828	6.14219	4.92161e-21		74.9429	147.726	1.96988	0.00180287
Ciclev10005385m.g	Gibberellin 2-oxidase 4	0.652734	5.17043	7.00172	4.65245e-08		0.224022	3.38087	10.7427	0.00209264		0.224022	2.17493	7.02091	0.0263433
Ciclev10009021m.g	NAD(P)-binding Rossmann-fold superfamily protein	7.95419	62.9117	7.82346	5.14595e-30		28.1531	154.338	5.46623	2.19719e-17		28.1531	67.204	2.38218	3.8643e-06
Ciclev10022861m.g	Auxin-regulated gene involved in organ size	24.8745	195.893	7.8477	1.3912e-32		22.6658	73.1145	3.21599	1.92023e-06		22.6658	34.7558	1.53106	0.0862637
Ciclev10016309m.g	Ribose-5-phosphate isomerase 2	4.6842	36.8726	7.72805	7.82659e-37		4.89567	30.5843	6.14219	8.2132e-23		4.89567	7.90201	1.60179	0.231157
Ciclev10031156m.g	Cytochrome P450 superfamily protein	20.8411	161.244	7.70465	8.45364e-40		31.1921	105.481	3.37405	1.09993e-10		31.1921	28.5589	0.915849	0.961429
Ciclev10006385m.g	Unknown	36.6138	272.422	7.42289	1.03503e-42		195.347	743.505	3.80463	6.57009e-11		195.347	446.804	2.28657	0.000878827
Ciclev10011595m.g	Ammonium transporter 2	1.57416	11.688	7.04117	8.06524e-17		4.1179	22.242	5.29694	3.06257e-06		4.1179	10.3965	2.48857	0.00344251
Ciclev10001231m.g	AT1G42430.1	2.64631	19.2541	7.04731	2.07734e-30		7.41205	28.5651	3.81588	0.000148298		7.41205	9.99705	1.34411	0.800562
Ciclev10007765m.g	Family of unknown function (DUF566)	4.50892	32.4921	7.07153	1.8522e-40		7.35051	27.7981	3.74446	4.43637e-11		7.35051	12.2888	1.66281	0.0301666
Ciclev10011694m.g	Sulfite exporter TauE/SafE family protein	6.9016	48.6823	6.96732	2.78602e-21		11.2872	77.3682	6.80307	6.75559e-12		11.2872	4.73115	0.42426	0.0800556
Ciclev10022680m.g	C-repeat/DRE binding factor 2	2.03306	14.2443	6.72476	6.97418e-08		7.29464	31.8484	4.32048	7.46756e-06		7.29464	7.32765	1.00446	1
Ciclev10018994m.g	Plant protein of unknown function (DUF936)	1.79749	12.4509	6.61446	2.22564e-19		1.38621	4.40573	3.0317	0.00703138		1.38621	3.50737	2.42723	0.190335
Ciclev10002010m.g	AT1G02070.1	46.9655	324.598	6.89884	1.69575e-42		83.8279	420.33	5.00942	3.01135e-18		83.8279	166.47	1.98468	0.00029241
Ciclev10028185m.g	Mitogen-activated protein kinase kinase kinase 13 (MAPKKK13)	2.81785	19.44	6.69671	9.20983e-18		8.93755	36.7767	4.08039	3.56783e-06		8.93755	8.03092	0.899683	1
Ciclev10033215m.g	AT3G48180.1	6.3731	43.9525	6.80547	8.31368e-16		16.964	53.5962	3.14675	3.28634e-05		16.964	43.88	2.57735	0.000329555
Ciclev10033397m.g	Unknown	1.1407	7.79978	6.3672	0.00113953		0.0937836	5.40594	28.4129	0.00311141		0.0937836	0.590268	3.56206	0.580511
Ciclev10005751m.g	Haem oxygenase-like, multi-helical	6.71335	45.6195	6.71028	2.5382e-40		8.60472	28.5124	3.287	2.88295e-09		8.60472	21.6572	2.49947	2.14282e-05
Ciclev10013896m.g	Lectin receptor kinase a4.1	0.645776	4.37481	6.00021	7.40651e-07		1.95565	10.1271	4.97512	9.48944e-05		1.95565	5.08236	2.52103	0.0808029
Ciclev10021602m.g	Homolog of carrot EP3-3 chitinase	1.37241	9.0812	6.2355	2.16192e-07		3.70823	30.5959	8.06043	1.85501e-07		3.70823	5.37744	1.43832	1
Ciclev10008211m.g	Amino acid permease 7	6.10448	40.1841	6.49276	9.15305e-39		20.1095	66.8617	3.31338	6.35321e-08		20.1095	24.564	1.22042	0.739898
Ciclev10016395m.g	Unknown	3.20143	20.096	6.11734	7.4331e-14		3.55182	16.1553	4.45127	4.26803e-05		3.55182	6.02954	1.67849	0.517563
Ciclev10001337m.g	Phospholipase A 2A	1.05639	6.61638	5.80808	4.89675e-07		3.72914	14.925	3.92387	0.000805009		3.72914	5.16843	1.37588	0.854005
Ciclev10012836m.g	Unknown	1.53892	9.58846	5.91151	0.000782006		1.96805	6.0577	2.97753	0.0957515		1.96805	3.96483	1.96553	0.589407
Ciclev10005606m.g	AT4G21865.1	5.89459	35.5575	5.94828	2.18031e-20		9.40324	30.0939	3.17722	2.85371e-05		9.40324	16.8249	1.78096	0.0415615
Ciclev10009471m.g	NAD(P)-linked oxidoreductase superfamily protein	82.8773	489.237	5.89724	5.31978e-32		41.6831	287.422	6.88129	3.355e-24		41.6831	17.2664	0.415633	3.5927e-05
Ciclev10029495m.g	HSP20-like chaperones superfamily protein	0.633148	3.71608	5.20506	0.125739		2.68745	20.0452	7.2271	4.71329e-05		2.68745	8.00761	2.90861	0.0862104
Ciclev10005954m.g	Unknown	3.09744	18.0384	5.67277	4.82322e-09		0.538603	5.65157	9.00649	5.85744e-06		0.538603	1.34949	2.26979	0.478207
Ciclev10006974m.g	Unknown	13.3985	76.7385	5.69236	8.42072e-14		75.3995	242.843	3.21781	5.65746e-10		75.3995	149.78	1.98518	0.00751177
Ciclev10001139m.g	alpha/beta-Hydrolases superfamily protein	0.579209	3.2433	4.92235	0.000793977		0.760602	4.00918	4.77477	0.000155347		0.760602	2.02355	2.46752	0.137808
Ciclev10012528m.g	Allene oxide cyclase 4	16.1177	90.0765	5.56038	8.81282e-20		31.0502	122.084	3.92242	2.48522e-14		31.0502	89.2395	2.86802	7.77841e-08
Ciclev10031210m.g	Cytokinin oxidase/dehydrogenase 6	0.657186	3.66946	4.97825	3.38062e-07		1.02718	12.9745	11.5993	1.00143e-07		1.02718	1.14535	1.10483	1
Ciclev10033283m.g	Low temperature and salt responsive protein family	27.0555	147.976	5.4529	5.63344e-09		21.7759	294.376	13.4612	1.92199e-23		21.7759	61.0209	2.79398	0.00182983
Ciclev10031104m.g	Eukaryotic aspartyl protease family protein	2.49226	13.5732	5.27463	4.4947e-16		3.86917	16.5625	4.19798	6.44725e-11		3.86917	7.02806	1.79586	0.0772055
Ciclev10006232m.g	Ubiquitin-like superfamily protein	4.28645	23.3067	5.33614	1.04368e-11		2.22229	16.5252	7.15895	1.10198e-09		2.22229	5.82604	2.55181	0.0291971
Ciclev10025563m.g	AT4G39380.1	0.753254	4.07455	4.89251	0.0164663		1.23508	13.382	10.0982	1.03585e-12		1.23508	2.57074	2.00043	0.512462
Ciclev10005543m.g	Myo-inositol oxygenase 1	0.796005	4.28011	4.88848	0.0189105		3.32642	15.2105	4.46836	1.5933e-06		3.32642	5.18516	1.54248	0.649223
Ciclev10028315m.g	UDP-Glycosyltransferase superfamily protein	2.93864	15.6317	5.17723	1.7162e-06		7.88536	47.1546	5.91765	7.71328e-13		7.88536	16.7572	2.11102	0.00545064
Ciclev10010303m.g	Tetraspanin7	3.58961	19.0902	5.20114	2.58195e-11		25.4258	105.489	4.13656	2.51794e-12		25.4258	25.9769	1.02159	1
Ciclev10032304m.g	NAC-like, activated by AP3/PI	42.1334	223.786	5.30114	1.20093e-28		129.91	567.629	4.36681	2.45776e-13		129.91	150.077	1.15512	0.992062
Ciclev10011534m.g	Tryptophan synthase beta type 2	1.1533	6.09598	4.94375	1.80448e-06		1.46534	6.2056	4.02825	0.000148524		1.46534	2.88464	1.9067	0.359381
Ciclev10026140m.g	Mitochondrial substrate carrier family protein	6.63145	34.3111	5.11199	1.40667e-16		7.57569	22.931	3.00051	1.14023e-06		7.57569	8.76916	1.15549	0.922521
Ciclev10032380m.g	N-terminal nucleophile aminohydrolases (Ntn hydrolases) superfamily protein	2.65794	13.5672	4.95557	2.36477e-10		1.07825	5.77564	4.98673	0.000472654		1.07825	2.70245	2.37848	0.296295
Ciclev10000761m.g	Hydroxy methylglutaryl CoA reductase 1	29.5699	150.729	5.08355	6.28163e-34		41.1951	237.019	5.74208	1.67181e-16		41.1951	113.823	2.75875	2.40706e-06
Ciclev10008142m.g	AAA-type ATPase family protein / ankyrin repeat family protein	24.1958	122.852	5.06062	3.0683e-27		23.949	109.778	4.56892	1.06692e-16		23.949	59.0891	2.46119	4.78157e-06
Ciclev10009961m.g	NAD(P)-linked oxidoreductase superfamily protein	13.2751	65.774	4.92511	5.1828e-24		4.65382	135.578	28.5409	1.3759e-55		4.65382	2.12737	0.468544	0.120606
Ciclev10012687m.g	PEBP (phosphatidylethanolamine-binding protein) family protein	1.05105	5.17273	4.58081	0.000772069		5.1561	37.7919	7.20912	1.32893e-10		5.1561	8.48025	1.63244	0.725635
Ciclev10004474m.g	Plant neutral invertase family protein	21.4866	104.393	4.84063	3.26395e-20		28.5287	88.3636	3.09003	1.69751e-08		28.5287	54.7826	1.91705	0.00464856
Ciclev10022679m.g	AT2G47485.1	32.3231	157.018	4.84588	6.97075e-23		47.7713	209.022	4.36843	3.07914e-14		47.7713	108.849	2.27588	1.03212e-05
Ciclev10017793m.g	CRT (chloroquine-resistance transporter)-like transporter 3	2.77516	13.2206	4.63299	1.1728e-08		2.22512	7.18431	3.13288	0.00285229		2.22512	3.58923	1.58668	0.748976
Ciclev10018880m.g	DENN (AEX-3) domain-containing protein	7.4063	34.275	4.57949	1.45042e-26		12.8556	56.04	4.33327	7.87219e-15		12.8556	25.2188	1.95428	0.000879363
Ciclev10008951m.g	Xyloglucan endotransglucosylase/hydrolase family protein (XTH22)	1.96618	8.76754	4.29176	0.00013035		5.18617	18.659	3.54869	0.00163242		5.18617	8.30277	1.58958	0.496098
Ciclev10008044m.g	Sugar transporter 14	21.7302	95.9915	4.40177	4.10484e-23		29.4352	164.186	5.56239	5.77208e-16		29.4352	35.7713	1.21453	0.719436
Ciclev10002522m.g	RAB GTPase homolog G3A	3.42464	15.0255	4.29135	1.03882e-09		4.02716	13.3851	3.26739	0.000140184		4.02716	7.66365	1.88111	0.287409
Ciclev10010903m.g	Pleiotropic drug resistance 6	12.4319	54.3519	4.34506	1.58677e-16		27.5399	94.0106	3.40488	0.000230553		27.5399	62.4701	2.26376	0.00404503
Ciclev10021884m.g	Expansin-like B1	1.2825	5.52542	4.06901	0.00454398		0	6.82557	69.2557	6.18992e-14		0	1.06018	11.6018	0.00470199
Ciclev10017684m.g	AT5G40690.1	3.89379	16.7472	4.21834	2.72734e-07		2.17989	37.5731	16.5241	3.587e-20		2.17989	6.42351	2.86132	0.21629
Ciclev10007750m.g	Gamma-glutamyl transpeptidase 4	16.6704	71.6707	4.27961	6.03766e-24		15.9947	50.3003	3.13148	1.67409e-09		15.9947	20.1492	1.25813	0.526741
Ciclev10020717m.g	NAC domain containing protein 47	315.424	1351.77	4.28453	3.25265e-27		285.722	934.993	3.2716	1.39376e-09		285.722	492.614	1.72385	0.0162452
Ciclev10015247m.g	RING domain ligase2	29.9035	126.435	4.21736	1.76828e-27		34.5825	197.361	5.69339	2.19103e-19		34.5825	74.1598	2.14113	0.000204136
Ciclev10019666m.g	alpha/beta-Hydrolases superfamily protein	2.46384	10.3627	4.08088	5.54141e-08		5.96373	33.4815	5.53809	1.53121e-17		5.96373	9.91028	1.65084	0.445231
Ciclev10013571m.g	Serine/threonine protein kinase 2	12.839	53.8269	4.16778	2.33936e-25		16.3341	86.1088	5.24573	3.79884e-14		16.3341	22.5842	1.38031	0.391227
Ciclev10017067m.g	Glycine-rich protein	72.4578	302.474	4.17011	3.13124e-13		45.5728	871.511	19.0838	2.30076e-10		45.5728	125.75	2.75547	6.10256e-08
Ciclev10005566m.g	HAD superfamily, subfamily IIIB acid phosphatase	8.2957	34.4524	4.11549	2.58736e-16		4.68174	16.6231	3.49729	4.80547e-05		4.68174	7.14767	1.5157	0.739414
Ciclev10002068m.g	Myb domain protein 6	1.41514	5.87486	3.94343	0.00146473		2.09115	7.89552	3.64901	0.00415288		2.09115	1.4812	0.721631	0.950623
Ciclev10033171m.g	Unknown	17.1298	69.7146	4.05198	8.06319e-17		24.3126	74.3135	3.04816	6.22653e-07		24.3126	58.1403	2.38566	0.000536073
Ciclev10004369m.g	beta-xylosidase 1	18.2353	73.704	4.02523	6.57472e-13		32.9144	899.076	27.2359	5.0827e-53		32.9144	64.5081	1.95697	0.0142609
Ciclev10028093m.g	ACT-like protein tyrosine kinase family protein	4.71659	18.9794	3.96118	2.96528e-16		7.10089	32.7312	4.55932	1.19791e-15		7.10089	15.1112	2.1124	0.000458333
Ciclev10020453m.g	Protein phosphatase 2C family protein	10.0251	40.3342	3.99348	3.93363e-19		17.5126	81.406	4.62771	4.82381e-12		17.5126	28.8094	1.64141	0.181224
Ciclev10033998m.g	Unknown	5.81408	23.1298	3.92787	0.00141155		21.1527	78.6254	3.70425	4.16164e-07		21.1527	49.4398	2.33099	0.0211205
Ciclev10017117m.g	AT1G70780.1	13.6977	54.3716	3.94789	5.68939e-17		21.5614	69.6292	3.21905	3.12287e-09		21.5614	29.4732	1.36525	0.369448
Ciclev10028740m.g	F-box family protein	3.8129	14.9404	3.8438	3.92958e-08		28.2989	86.0471	3.03347	0.000805756		28.2989	18.7385	0.663355	0.238832
Ciclev10001546m.g	Purine permease 1	26.706	104.195	3.89075	4.42468e-16		34.9783	135.333	3.86088	1.67799e-12		34.9783	40.812	1.16631	0.801019
Ciclev10002716m.g	Uncharacterised conserved protein UCP031279	3.32511	12.9359	3.80598	0.00860697		3.71654	43.9909	11.5526	9.69475e-06		3.71654	7.48325	1.98694	0.647464
Ciclev10008315m.g	SOS3-interacting protein 3	96.359	374.534	3.88387	3.38037e-16		63.9727	351.067	5.48075	5.02631e-20		63.9727	107.131	1.67358	0.0191138
Ciclev10022753m.g	Calmodulin like 37	13.2742	51.5518	3.86204	2.43259e-09		93.1253	284.9	3.05711	0.000142355		93.1253	126.83	1.36154	0.853219
Ciclev10022416m.g	AT5G38700.1	4.63738	17.9754	3.81548	0.00163065		12.7024	83.5904	6.53709	2.45152e-11		12.7024	24.2091	1.89879	0.456584
Ciclev10015904m.g	Purple acid phosphatase 8	0.780653	3.01928	3.542	0.00454322		0.294652	14.654	37.3849	8.85437e-16		0.294652	0.485336	1.48317	1
Ciclev10005358m.g	AT1G16520.1	3.75611	14.526	3.79293	1.46109e-10		5.80215	19.6282	3.34253	4.04361e-08		5.80215	9.3553	1.60201	0.239035
Ciclev10032889m.g	C2H2 and C2HC zinc fingers superfamily protein	4.63538	17.839	3.78829	4.79791e-06		17.9811	94.3435	5.22334	6.05218e-11		17.9811	38.8402	2.15365	0.0170204
Ciclev10025452m.g	Hexokinase 2	0.956779	3.62435	3.52425	0.00101817		1.7199	5.50737	3.08115	0.00779682		1.7199	4.37475	2.45879	0.0627137
Ciclev10021119m.g	RHOMBOID-like 2	14.4388	54.5663	3.76003	1.83863e-22		13.9818	79.7061	5.66733	5.00168e-22		13.9818	28.7921	2.05174	0.00068456
Ciclev10012857m.g	PAR1 protein	21.9936	83.0607	3.76402	4.44992e-11		33.8399	283.802	8.36484	4.86536e-13		33.8399	92.8223	2.73785	0.00388894
Ciclev10010532m.g	Receptor kinase 2	1.69123	6.24089	3.53997	9.40784e-07		1.67096	11.0892	6.31816	7.031e-11		1.67096	4.9029	2.82497	0.0107762
Ciclev10017937m.g	UDP-Glycosyltransferase superfamily protein	2.22005	8.17793	3.56799	0.000247038		3.09581	9.69631	3.06536	0.000306156		3.09581	4.19352	1.34348	0.818619
Ciclev10003185m.g	AT1G34630.1	1.41446	5.19826	3.49846	0.0556673		2.95607	17.0714	5.6188	5.56474e-16		2.95607	6.06986	2.01889	0.109966
Ciclev10000613m.g	Protein of unknown function (DUF668)	19.6665	72.0906	3.65217	4.19518e-21		25.5341	104.383	4.07595	1.27653e-12		25.5341	70.7404	2.76353	3.04475e-07
Ciclev10011167m.g	ABC-2 type transporter family protein	8.72909	31.6977	3.60147	1.53307e-16		6.87182	35.7547	5.14279	1.89189e-16		6.87182	11.296	1.63458	0.0572509
Ciclev10008106m.g	Major facilitator superfamily protein	1.2026	4.35681	3.42147	0.00017485		2.21251	7.3808	3.23493	0.000261509		2.21251	3.20454	1.42899	0.754407
Ciclev10025875m.g	AT2G22790.1	4.92747	17.7579	3.55206	0.000216742		16.1757	48.6308	2.99408	7.96958e-06		16.1757	24.4185	1.50644	0.436126
Ciclev10032075m.g	Succinyl-CoA ligase, alpha subunit	7.03398	25.1641	3.54138	8.55073e-11		4.1765	17.045	4.00911	4.43429e-07		4.1765	11.4335	2.69695	0.00252299
Ciclev10028191m.g	Thymidylate synthase 1	10.9652	39.2138	3.55293	3.15582e-12		5.64758	23.3577	4.08133	7.69176e-12		5.64758	11.0489	1.93975	0.0123099
Ciclev10008092m.g	Major facilitator superfamily protein	6.11545	21.8306	3.5284	1.3321e-17		10.6637	34.7306	3.23593	3.49615e-10		10.6637	18.2201	1.70203	0.0283748
Ciclev10028140m.g	SKU5 similar 5	1.35426	4.77593	3.35286	0.00230928		3.0731	27.1106	8.5754	6.40172e-08		3.0731	7.98488	2.54795	0.091224
Ciclev10002988m.g	Unknown	15.4	54.1785	3.50185	5.76629e-09		26.863	93.6594	3.47734	1.85499e-08		26.863	52.6928	1.95798	0.00913041
Ciclev10007928m.g	alpha/beta-Hydrolases superfamily protein	7.18296	25.1156	3.46228	9.44829e-13		10.8657	81.1069	7.40555	6.54846e-22		10.8657	16.2157	1.48789	0.251528
Ciclev10026643m.g	Lactoylglutathione lyase / glyoxalase I family protein	16.3895	56.4205	3.42766	3.95749e-14		1.93703	33.5033	16.4962	1.09035e-26		1.93703	5.71333	2.85383	0.0696596
Ciclev10003615m.g	GF14 protein phi chain	38.6929	131.947	3.4039	1.32473e-16		29.6417	114.072	3.83878	2.85653e-14		29.6417	51.9061	1.74859	0.00891059
Ciclev10004816m.g	MATE efflux family protein	3.16082	10.7275	3.32047	6.46298e-05		1.88377	14.1986	7.20777	7.26953e-12		1.88377	4.95738	2.54938	0.0773224
Ciclev10018911m.g	AT3G63430.1	2.69427	9.06207	3.27888	2.43858e-07		3.41199	14.4102	4.13163	2.77119e-05		3.41199	3.66697	1.0726	1
Ciclev10009229m.g	RING membrane-anchor 3	4.90179	16.1503	3.2489	4.61124e-06		6.42706	40.3365	6.19521	2.47753e-15		6.42706	10.4572	1.61745	0.443085
Ciclev10022299m.g	Calcium-binding EF-hand family protein	3.26916	10.7376	3.21671	5.64088e-06		8.49983	41.9783	4.89292	5.4443e-14		8.49983	17.9909	2.10363	0.00467138
Ciclev10015796m.g	Protein kinase superfamily protein	2.60615	8.49918	3.17765	3.03896e-06		3.13057	11.4072	3.56197	1.50052e-07		3.13057	2.8834	0.923489	1
Ciclev10018741m.g	Respiratory burst oxidase protein F	2.15439	6.89056	3.10086	4.42517e-07		1.67857	7.00811	3.99654	9.46602e-06		1.67857	2.38938	1.39965	0.733911
Ciclev10002416m.g	AT1G78170.1	7.75181	24.7871	3.1696	1.83395e-07		4.42399	15.3059	3.40538	0.00632661		4.42399	7.11483	1.59479	0.767759
Ciclev10019936m.g	P-loop containing nucleoside triphosphate hydrolases superfamily protein	15.6426	49.934	3.17826	8.09849e-13		53.1164	196.557	3.69543	7.58977e-13		53.1164	63.7626	1.20006	0.813761
Ciclev10014683m.g	Ankyrin repeat family protein	3.15572	10.0217	3.10891	2.29932e-07		4.78241	19.1793	3.94872	5.69315e-11		4.78241	8.50485	1.76242	0.155728
Ciclev10007972m.g	Polyubiquitin 10	468.405	1479.69	3.15854	2.08099e-18		546.134	1642.92	3.00791	2.90463e-09		546.134	810.32	1.48365	0.104063
Ciclev10020376m.g	Glycosyl hydrolase superfamily protein	1.2141	3.82855	2.98954	0.0808204		0.866125	7.71002	8.08387	0.000351179		0.866125	1.73518	1.89953	0.758827
Ciclev10021541m.g	Protein of unknown function (DUF581)	61.5175	190.231	3.08891	1.12856e-16		71.8266	658.089	9.15084	3.47097e-25		71.8266	150.442	2.093	0.00100446
Ciclev10028419m.g	UDP-glucosyl transferase 76E1	1.18799	3.64574	2.90822	0.201313		1.91906	12.9211	6.44911	3.97629e-11		1.91906	5.73727	2.89108	0.0134892
Ciclev10021362m.g	AT5G18130.1	73.8693	224.93	3.04221	5.54044e-15		128.646	449.017	3.48839	3.85687e-12		128.646	182.481	1.41814	0.172853
Ciclev10004304m.g	Patatin-like phospholipase family protein	7.50837	22.7973	3.00949	2.96313e-13		8.045	32.2871	3.97632	7.19054e-09		8.045	9.81052	1.21676	0.785077
Ciclev10026858m.g	AT1G30260.1	7.51954	0	0.0131241	1.78057e-09		4.30192	0.302617	0.091464	0.00235528		4.30192	1.64659	0.396778	0.439854
Ciclev10020246m.g	AT4G00770.1	3.30247	0	0.0293904	2.32093e-12		4.91689	0.391744	0.0980178	0.00150176		4.91689	2.06619	0.431779	0.345908
Ciclev10001677m.g	2-oxoglutarate (2OG) and Fe(II)-dependent oxygenase superfamily protein	127.298	0.252617	0.00276783	6.68282e-98		5.63205	1.17446	0.222339	0.00272769		5.63205	3.72572	0.667426	0.675258
Ciclev10009499m.g	RING/U-box superfamily protein	42.4857	0.134777	0.00551304	2.09089e-96		16.7129	4.62115	0.280805	3.23013e-06		16.7129	9.89002	0.594188	0.0844172
Ciclev10031051m.g	Major facilitator superfamily protein	74.7534	0.237535	0.00450928	1.31675e-87		8.78902	0.868882	0.108998	2.05215e-05		8.78902	23.6836	2.67562	0.0300723
Ciclev10028594m.g	Fructose-bisphosphate aldolase 2	1491.66	6.15692	0.00419432	3.75473e-127		237.086	38.1941	0.161452	6.88354e-15		237.086	79.5485	0.335806	1.29256e-06
Ciclev10009009m.g	Cyclophilin-like peptidyl-prolyl cis-trans isomerase family protein	26.7302	0.15222	0.00940059	4.45951e-71		2.93292	0.357223	0.150753	0.000154478		2.93292	1.75738	0.612405	0.480285
Ciclev10031765m.g	Sedoheptulose-bisphosphatase	138.201	0.79623	0.00648029	1.03955e-123		34.889	3.56685	0.1048	1.50664e-16		34.889	19.1404	0.549899	0.024862
Ciclev10022825m.g	Bifunctional inhibitor/lipid-transfer protein/seed storage 2S albumin superfamily protein	101.547	0.632428	0.0072056	3.147e-100		39.3829	0.96345	0.0269344	1.68511e-10		39.3829	36.7639	0.933667	1
Ciclev10015535m.g	Chalcone and stilbene synthase family protein	102.739	0.672777	0.00751444	6.40921e-123		5.78076	0.25786	0.0608526	5.41746e-08		5.78076	5.06271	0.877899	1
Ciclev10017113m.g	CCR-like	109.735	0.812895	0.00831153	1.74432e-48		181.797	45.6111	0.251302	1.44386e-10		181.797	67.9603	0.374169	6.75541e-08
Ciclev10012410m.g	RING/U-box superfamily protein	32.9661	0.250711	0.0106063	1.06124e-43		4.87174	0.173323	0.0549753	4.26346e-07		4.87174	1.70209	0.362466	0.0614423
Ciclev10033793m.g	Cytochrome P450, family 88, subfamily A, polypeptide 3	80.0885	0.61434	0.00890825	5.31999e-52		28.3476	3.39279	0.12278	2.77077e-07		28.3476	19.6175	0.693115	0.262828
Ciclev10002404m.g	Thioredoxin superfamily protein	95.2612	0.829007	0.00974197	3.52966e-90		8.30702	0.735245	0.0993509	0.000182345		8.30702	9.80628	1.17833	1
Ciclev10021745m.g	NAD(P)-binding Rossmann-fold superfamily protein	41.1646	0.366527	0.0113057	1.36107e-57		31.9076	1.05447	0.0360687	1.54161e-23		31.9076	20.8961	0.655971	0.185745
Ciclev10012611m.g	Expansin A5	64.636	0.600505	0.0108209	2.17164e-84		43.2544	0.740335	0.0193829	2.69705e-11		43.2544	83.8532	1.93644	0.0426509
Ciclev10002129m.g	Photosystem I light harvesting complex gene 3 (LHCA3)	290.305	2.72809	0.00973843	1.50835e-107		84.8833	11.1569	0.132461	1.03054e-22		84.8833	29.6005	0.349487	2.02756e-05
Ciclev10015234m.g	HXXXD-type acyl-transferase family protein	52.9913	0.515762	0.0115982	1.40841e-98		9.2075	2.25525	0.253049	0.0473168		9.2075	3.23618	0.35844	0.00156425
Ciclev10006253m.g	Protein of unknown function (DUF1677)	104.095	1.14947	0.0119917	6.38349e-65		33.8837	0.832661	0.0274444	4.03451e-20		33.8837	18.7112	0.553536	0.0648747
Ciclev10029987m.g	AT2G21180.1	16.9204	0.189731	0.0170225	1.33498e-21		8.45928	1.96781	0.241587	0.000235267		8.45928	2.90692	0.351305	0.0312737
Ciclev10024934m.g	Subtilase family protein	20.1436	0.228054	0.0162053	2.09368e-62		3.01728	0.0928549	0.0618665	1.2973e-08		3.01728	2.83792	0.942465	1
Ciclev10009769m.g	Photosystem I subunit G	588.205	9.16215	0.0157438	3.9868e-102		235.931	66.6471	0.28279	1.71531e-09		235.931	103.392	0.438467	0.00032918
Ciclev10032789m.g	Photosystem II BY	224.866	3.63286	0.016593	3.74765e-87		55.7884	6.70884	0.121829	4.25563e-20		55.7884	26.7488	0.480401	0.00249619
Ciclev10031862m.g	Cytochrome P450, family 88, subfamily A, polypeptide 3	67.3354	1.0941	0.0177073	3.10131e-39		21.2668	2.01399	0.0989379	8.85732e-14		21.2668	16.5893	0.781086	0.549658
Ciclev10016927m.g	Photosystem II family protein	24.7395	0.473739	0.0230979	1.2313e-23		11.8228	1.10319	0.100915	6.61928e-07		11.8228	7.13409	0.606744	0.556174
Ciclev10032328m.g	Methyl esterase 1	40.2567	0.790483	0.0220653	9.85919e-53		11.8371	3.28189	0.28331	0.00892898		11.8371	5.40357	0.461048	0.108726
Ciclev10009370m.g	Dehydration-responsive element-binding protein 3	13.3113	0.26556	0.0272575	4.45198e-26		3.02423	0.816178	0.29325	0.107806		3.02423	2.57212	0.855289	1
Ciclev10025372m.g	Serine transhydroxymethyltransferase 1	221.739	4.60367	0.0212031	6.07171e-107		35.7049	5.25316	0.149509	1.19764e-16		35.7049	22.8426	0.640766	0.140446
Ciclev10028945m.g	Xyloglucan endotransglucosylase/hydrolase 32	59.8476	1.28696	0.0231362	3.04303e-69		14.1221	0.586654	0.0482806	1.66918e-08		14.1221	21.731	1.535	0.748976
Ciclev10021708m.g	RING/U-box superfamily protein	40.4063	0.927587	0.0253686	7.11605e-41		20.3892	2.13753	0.109205	1.3673e-06		20.3892	10.7457	0.529336	0.247422
Ciclev10012011m.g	Geranylgeranyl pyrophosphate synthase 1	73.0789	1.72506	0.0249397	1.57728e-88		14.3177	3.01699	0.216192	2.11917e-06		14.3177	5.80464	0.409542	0.0229603
Ciclev10028321m.g	Major facilitator superfamily protein	10.8675	0.277007	0.0343749	2.17002e-25		4.94996	0.787047	0.175654	0.0111805		4.94996	9.36743	1.87475	0.144261
Ciclev10021190m.g	GATA transcription factor 5	39.1321	1.00131	0.0280717	1.42895e-40		4.33704	0.867782	0.218114	0.0105778		4.33704	1.95699	0.463594	0.229883
Ciclev10009198m.g	Light-harvesting chlorophyll B-binding protein 3	26.8929	0.708609	0.0299563	1.04817e-17		8.85451	2.52122	0.292727	0.000124819		8.85451	3.8566	0.441856	0.00933044
Ciclev10001114m.g	Glyceraldehyde-3-phosphate dehydrogenase B subunit	176.671	4.92854	0.0284466	3.09116e-75		75.0547	17.2649	0.231056	2.44486e-11		75.0547	53.7085	0.715969	0.260599
Ciclev10032396m.g	Methyl esterase 1	73.9326	2.09086	0.0295932	1.03815e-56		14.2501	3.44517	0.247049	0.0177271		14.2501	5.18707	0.368434	0.0321432
Ciclev10027024m.g	Homeobox protein 22	8.99103	0.257134	0.0392843	3.18722e-08		3.78593	0.388892	0.125811	0.00467747		3.78593	1.92552	0.521244	0.571634
Ciclev10009915m.g	Photosystem II subunit X	194.141	5.8908	0.0308421	8.93859e-56		75.4096	11.1992	0.14964	2.39409e-15		75.4096	28.9495	0.384712	0.00124821
Ciclev10012900m.g	Unknown	7.9729	0.243192	0.0425116	5.60735e-07		12.8997	1.31537	0.108877	2.58267e-05		12.8997	4.97959	0.390747	0.0610595
Ciclev10024709m.g	Pleiotropic drug resistance 12	19.4128	0.600655	0.0359075	1.23064e-54		8.16618	0.377135	0.0577213	1.19285e-23		8.16618	3.41477	0.425198	0.000173112
Ciclev10033288m.g	Unknown	14.5143	0.455175	0.0379884	4.94293e-16		4.00655	0.340754	0.10733	0.0354128		4.00655	4.70344	1.1697	1
Ciclev10031443m.g	Rubisco activase	1488.1	47.1229	0.0317317	1.04604e-95		357.755	32.5203	0.0911552	3.27159e-27		357.755	120.766	0.337751	3.15327e-08
Ciclev10011957m.g	Eukaryotic protein of unknown function (DUF914)	31.5293	1.02402	0.0355374	2.30406e-50		7.08572	1.95454	0.28592	0.000594706		7.08572	7.73063	1.08975	1
Ciclev10024602m.g	ERF family protein 38	32.7896	1.08931	0.0361605	4.19313e-44		4.94169	0.058442	0.0314264	4.82827e-09		4.94169	2.0503	0.426504	0.332495
Ciclev10003952m.g	Ankyrin repeat family protein	7.54444	0.252959	0.046172	4.81814e-13		2.23135	0.19987	0.128625	0.00101167		2.23135	0.859433	0.411535	0.216856
Ciclev10029633m.g	SAUR-like auxin-responsive protein family	4.43287	0.159342	0.0572136	5.24124e-05		2.94445	0.148262	0.0815458	0.00360587		2.94445	5.2848	1.76872	0.643421
Ciclev10031429m.g	Pectate lyase family protein	1.48165	0.054114	0.0974386	0.000811458		18.4832	3.24173	0.179826	1.27781e-05		18.4832	63.3825	3.41613	2.83921e-05	????
Ciclev10028639m.g	Hydroxypyruvate reductase	189.698	7.23958	0.0386704	1.61321e-74		53.4266	11.752	0.221422	7.76222e-11		53.4266	30.1462	0.565069	0.0334311
Ciclev10015421m.g	Myzus persicae-induced lipase 1	6.42745	0.248858	0.0534447	7.38743e-13		18.1959	1.49145	0.086984	3.83785e-13		18.1959	21.0584	1.15645	0.978259
Ciclev10032568m.g	Photosystem I light harvesting complex gene 1	160.603	6.33047	0.0400147	4.81631e-60		161.741	35.3236	0.218879	6.35909e-13		161.741	76.6961	0.474516	0.000235146
Ciclev10027505m.g	Receptor like protein 15	4.62631	0.182394	0.0597493	2.88408e-05		5.13873	0.189856	0.0553294	2.47688e-05		5.13873	3.9773	0.7783	0.884867
Ciclev10003461m.g	Membrane protein, putative	17.6526	0.698121	0.0449581	2.40316e-25		4.65096	0.677912	0.163738	0.00118676		4.65096	2.40554	0.527374	0.297944
Ciclev10021442m.g	Methyl esterase 17	59.09	2.38895	0.0420501	1.31287e-62		22.194	3.01548	0.139745	2.08295e-12		22.194	14.2592	0.644083	0.0646572
Ciclev10025227m.g	AMP-dependent synthetase and ligase family protein	26.6571	1.0946	0.0446461	2.40946e-47		12.9867	1.8246	0.147065	1.75763e-08		12.9867	7.54309	0.584033	0.04623
Ciclev10029351m.g	Zinc finger protein 7	30.4713	1.25182	0.0442187	6.66543e-28		5.04984	0.368185	0.0909125	0.00415663		5.04984	2.64687	0.533389	0.292865
Ciclev10006697m.g	Organic cation/carnitine transporter 2	11.3809	0.499267	0.0521971	2.90252e-34		8.09046	0.0755066	0.0214282	1.07209e-38		8.09046	2.78351	0.352057	3.82569e-07
Ciclev10033469m.g	Zinc-binding alcohol dehydrogenase family protein	160.022	7.07904	0.0448349	1.17308e-51		113.486	36.6003	0.323105	5.34003e-06		113.486	78.4387	0.691445	0.22363
Ciclev10025755m.g	Cinnamyl alcohol dehydrogenase 6	549.504	24.603	0.0449469	1.48094e-77		246.749	27.4294	0.111523	2.33201e-27		246.749	128.575	0.52127	0.000709812
Ciclev10012214m.g	NAD(P)-linked oxidoreductase superfamily protein	16.9772	0.779435	0.0514977	5.6672e-19		6.97806	1.54903	0.232977	0.000371213		6.97806	2.60876	0.382698	0.0182869
Ciclev10021724m.g	AT1G64680.1	38.4056	1.81808	0.0498129	1.13884e-39		7.13897	1.94895	0.283045	0.00794515		7.13897	4.73334	0.667683	0.530789
Ciclev10031886m.g	Photosystem I light harvesting complex gene 2	189.695	9.02329	0.0480692	1.57624e-72		67.5943	21.2133	0.314846	1.79408e-06		67.5943	24.4753	0.363034	4.79598e-05
Ciclev10002687m.g	Photosystem I reaction center subunit PSI-N, chloroplast, putative / PSI-N, putative (PSAN)	214.194	10.3661	0.0488399	1.77798e-67		65.3545	21.1864	0.325209	4.62832e-06		65.3545	54.7334	0.837733	0.741367
Ciclev10033874m.g	GroES-like zinc-binding dehydrogenase family protein	52.4536	2.54731	0.0503736	3.516e-16		37.5732	12.4907	0.334209	0.0504474		37.5732	20.6173	0.549921	0.558108
Ciclev10000747m.g	Heavy metal transport/detoxification superfamily protein	18.6123	0.943907	0.0557872	1.43444e-32		7.2224	2.08303	0.29813	0.000449847		7.2224	5.88419	0.817245	0.816828
Ciclev10014138m.g	HAESA-like 1	29.0749	1.47603	0.05402	4.68722e-62		21.2417	0.606585	0.0331082	3.43968e-35		21.2417	14.3264	0.675974	0.0990654
Ciclev10015680m.g	ATPase, F1 complex, gamma subunit protein	123.309	6.65683	0.0547515	6.35344e-48		65.4793	11.1338	0.171301	6.09001e-16		65.4793	59.6264	0.91075	0.956728
Ciclev10028615m.g	UbiA prenyltransferase family protein	25.1024	1.36567	0.0581562	1.76975e-44		10.1125	2.30471	0.235467	7.79328e-05		10.1125	3.78428	0.380344	0.0222648
Ciclev10022248m.g	Photosystem I subunit D-2	95.5229	5.42822	0.0578128	3.18418e-24		45.0411	8.73998	0.19583	3.38987e-15		45.0411	34.7623	0.772296	0.517563
Ciclev10009252m.g	Ankyrin repeat family protein	7.46683	0.424358	0.069297	4.89892e-13		2.88342	0.0744022	0.0584572	3.50248e-05		2.88342	1.27319	0.460274	0.324435
Ciclev10011842m.g	Dicarboxylate diiron protein, putative (Crd1)	142.99	8.24552	0.0583237	2.90371e-47		79.1532	12.3683	0.157322	2.10184e-18		79.1532	31.2175	0.395157	4.67501e-07
Ciclev10018599m.g	Leucine-rich receptor-like protein kinase family protein	6.17652	0.359159	0.073155	6.83424e-22		3.29321	0.882504	0.28955	0.00341381		3.29321	1.26146	0.40123	0.0108685
Ciclev10009768m.g	Zinc finger protein 2	49.6689	2.89981	0.0602748	4.14466e-22		22.1483	2.54724	0.118986	1.83714e-05		22.1483	14.9285	0.675491	0.534863
Ciclev10002693m.g	Calcium-binding EF-hand family protein	169.799	10.2883	0.0611436	2.96644e-44		133.663	27.2919	0.20478	7.20438e-11		133.663	120.212	0.899447	1
Ciclev10027887m.g	Oligopeptide transporter 4	30.3919	1.89328	0.0653707	7.74319e-45		14.5917	2.0028	0.143128	3.00431e-11		14.5917	7.37915	0.509073	0.0394447
Ciclev10011599m.g	UDP-Glycosyltransferase superfamily protein	41.7137	2.67549	0.0663776	5.73802e-52		8.61759	2.29173	0.274357	0.000357843		8.61759	4.31653	0.506623	0.0588584
Ciclev10021501m.g	Homeobox-leucine zipper protein 3	15.0146	0.972744	0.070974	7.72178e-25		6.16261	0.996241	0.175045	2.57108e-05		6.16261	3.04267	0.501815	0.10742
Ciclev10005328m.g	Homocysteine S-methyltransferase 3	221.535	14.5767	0.0662203	7.12876e-64		126.098	39.4921	0.31373	2.78447e-08		126.098	178.917	1.41854	0.276689
Ciclev10002433m.g	AT1G71970.1	53.2159	3.62332	0.069835	1.35144e-41		18.5871	0.182141	0.0150982	4.14307e-19		18.5871	13.9566	0.752208	0.812654
Ciclev10005888m.g	Plant invertase/pectin methylesterase inhibitor superfamily protein	10.9784	0.752074	0.076913	1.62571e-09		4.69646	1.22879	0.277036	0.0765968		4.69646	1.98015	0.433686	0.350168
Ciclev10032182m.g	Annexin 4	74.669	5.17894	0.0706033	1.71748e-26		49.7289	2.04192	0.0429855	1.61538e-34		49.7289	94.0333	1.88913	0.00914069
Ciclev10032534m.g	Tonoplast intrinsic protein 1;3	82.6357	5.76242	0.0708572	1.25007e-37		32.941	7.61726	0.233566	5.54006e-08		32.941	21.2134	0.645058	0.144923
Ciclev10006723m.g	Caleosin-related family protein	26.4758	1.85596	0.0735991	6.35232e-24		14.1483	2.60999	0.190197	6.12291e-10		14.1483	17.7719	1.25432	1
Ciclev10011598m.g	UDP-Glycosyltransferase superfamily protein	16.4829	1.15592	0.0757358	1.52496e-19		4.63609	1.34403	0.304898	0.0210221		4.63609	1.58361	0.355484	0.0559761
Ciclev10026185m.g	Cinnamyl alcohol dehydrogenase 6	251.161	17.8536	0.071454	5.9057e-59		150.723	11.9535	0.0799183	1.00475e-30		150.723	79.4709	0.527579	0.000658246
Ciclev10027839m.g	Auxin response factor 4	21.5768	1.53526	0.0754382	9.73907e-49		4.51663	0.961813	0.229997	0.00516508		4.51663	1.7552	0.401852	0.0110404
Ciclev10031097m.g	DC1 domain-containing protein	18.7303	1.35188	0.0771036	4.81065e-31		23.8355	6.32407	0.268391	4.9145e-10		23.8355	9.42204	0.397821	2.21714e-06
Ciclev10032781m.g	PYR1-like 4	7.52537	0.543941	0.0844472	2.44482e-10		4.96865	0.964233	0.209964	0.011536		4.96865	3.92744	0.794579	0.917688
Ciclev10028081m.g	NAD(P)-binding Rossmann-fold superfamily protein	49.0814	3.55916	0.0744014	1.77801e-56		26.6108	4.95492	0.189246	2.3576e-09		26.6108	9.77118	0.369557	1.20863e-07
Ciclev10019012m.g	Oligopeptide transporter 1	7.05498	0.514578	0.0858952	1.09839e-15		9.93964	1.1577	0.125273	2.62462e-10		9.93964	4.89051	0.49708	0.00837636
Ciclev10026620m.g	AT2G17972.1	36.288	2.65741	0.0757781	0.00330907		14.1905	0.443259	0.0380152	2.86333e-10		14.1905	17.4514	1.22818	0.844516
Ciclev10001692m.g	Chloroplastic drought-induced stress protein of 32 kD	276.626	20.2862	0.073669	2.87547e-41		122.222	21.6863	0.178106	1.67181e-16		122.222	59.9428	0.490859	0.000517331
Ciclev10007621m.g	Peptidase M28 family protein	10.2774	0.775929	0.0844075	2.64858e-15		16.7425	3.22332	0.197318	1.45269e-08		16.7425	6.17062	0.372309	7.72474e-05
Ciclev10016993m.g	LOB domain-containing protein 4	3.95519	0.300956	0.0988746	0.000110674		14.3587	0.707133	0.0558232	1.0817e-08		14.3587	5.25046	0.37005	0.0217678
Ciclev10016265m.g	Plasmodesmata-located protein 6	18.3237	1.42485	0.0827656	2.14315e-31		7.23803	1.95212	0.279655	0.0120653		7.23803	4.35516	0.607133	0.247374
Ciclev10024054m.g	AT5G42070.1	65.4679	5.10215	0.0793399	1.32307e-17		32.1195	8.05168	0.253005	7.79597e-06		32.1195	17.6496	0.550897	0.043431
Ciclev10002696m.g	Cold shock domain protein 1	45.1742	3.53979	0.0803943	9.12658e-22		27.7762	3.78725	0.139447	3.38654e-11		27.7762	21.0122	0.757355	0.398664
Ciclev10004554m.g	AT3G55760.2	36.8283	2.89639	0.0811409	6.12275e-48		5.50483	1.3984	0.267341	0.0283245		5.50483	10.2001	1.83772	0.0342568
Ciclev10022144m.g	SSXT family protein	24.3147	1.92798	0.083064	1.32244e-27		32.4674	8.95935	0.278173	9.96543e-08		32.4674	11.57	0.358335	1.2212e-05
Ciclev10028230m.g	Amino acid permease 2	4.02888	0.319779	0.101669	0.000157177		17.4957	3.85149	0.224571	2.60215e-05		17.4957	17.0528	0.974826	1
Ciclev10003724m.g	UDP-Glycosyltransferase superfamily protein	25.4688	2.02876	0.0832559	1.03384e-31		8.03644	2.05309	0.264623	0.000543073		8.03644	3.08652	0.391635	0.0256035
Ciclev10008308m.g	CCT motif family protein	18.9422	1.56118	0.0872365	1.80389e-41		9.43497	2.73761	0.297601	3.13992e-07		9.43497	4.01065	0.431113	7.80303e-05
Ciclev10005996m.g	DUF679 domain membrane protein 2	3.31344	0.278442	0.110868	0.00116275		3.90583	0.790196	0.222225	0.0804743		3.90583	8.95889	2.26142	0.467091
Ciclev10004688m.g	Cyclic nucleotide gated channel 1	5.50716	0.464097	0.100603	1.44039e-10		6.55365	1.95007	0.308112	0.00317747		6.55365	2.75377	0.428902	0.0248627
Ciclev10014741m.g	ADP glucose pyrophosphorylase 1	114.227	9.65108	0.0852912	5.42333e-51		67.6313	4.41241	0.0666222	2.31078e-31		67.6313	40.9589	0.606202	0.0310344
Ciclev10025408m.g	Cytochrome P450 superfamily protein	93.0289	7.86504	0.0855271	8.84404e-34		35.4216	7.35705	0.20993	1.74297e-10		35.4216	14.027	0.397701	0.000566053
Ciclev10002001m.g	Thylakoid lumen 18.3 kDa protein	62.9182	5.3198	0.0860038	1.9673e-37		14.5992	3.35573	0.235097	1.88151e-05		14.5992	17.9549	1.2283	0.792473
Ciclev10025198m.g	Receptor like protein 15	8.78442	0.745367	0.0951516	2.87053e-12		5.66999	0.369	0.0812826	5.46273e-05		5.66999	3.80905	0.67748	0.573928
Ciclev10012370m.g	Light harvesting complex photosystem II	179.181	15.3919	0.0864113	4.1841e-57		154.059	46.9737	0.305358	8.35454e-09		154.059	83.4907	0.542237	0.00154121
Ciclev10006235m.g	AT3G06070.1	77.2826	6.72658	0.0882186	1.98771e-25		27.9428	8.58909	0.309851	0.000148298		27.9428	17.5606	0.629773	0.191326
Ciclev10004075m.g	Unknown	4.79331	0.427144	0.107728	0.000638119		3.2724	0.285473	0.114302	0.00354152		3.2724	1.24233	0.398035	0.324827
Ciclev10007177m.g	Phosphate transporter 1;7	8.59882	0.77264	0.100317	9.98948e-08		9.3054	1.95024	0.217985	0.000103991		9.3054	4.98534	0.540683	0.0626593
Ciclev10005563m.g	Haloacid dehalogenase-like hydrolase (HAD) superfamily protein	480.074	43.3995	0.090591	1.65517e-54		132.254	25.9244	0.196627	4.61519e-16		132.254	49.8432	0.377344	2.13407e-07
Ciclev10016637m.g	Photosystem I subunit l	620.46	56.1806	0.0906933	1.27723e-39		393.808	86.7754	0.220547	3.26323e-12		393.808	245.429	0.623317	0.0377265
Ciclev10020687m.g	Tetratricopeptide repeat (TPR)-like superfamily protein	51.4556	4.67628	0.0926434	2.85952e-40		45.9569	14.0864	0.308019	8.08255e-05		45.9569	24.1234	0.525945	0.00132445
Ciclev10011289m.g	Receptor-like kinase 1	14.0639	1.27842	0.0973188	9.19774e-20		7.5064	1.13158	0.161913	5.03635e-08		7.5064	7.07389	0.943138	1
Ciclev10015129m.g	High affinity nitrate transporter 2.7	158.965	14.8116	0.0937454	2.87374e-25		41.3249	11.8438	0.288324	0.00982313		41.3249	18.9466	0.459787	0.174722
Ciclev10015416m.g	Glucose-6-phosphate/phosphate translocator-related	355.724	33.3473	0.0939994	1.81606e-49		266.109	39.8434	0.150045	9.48806e-20		266.109	128.264	0.48219	0.000175879
Ciclev10014860m.g	Non-specific phospholipase C2	8.74693	0.842366	0.106519	7.45321e-13		6.0386	0.972302	0.174682	9.29851e-05		6.0386	3.95513	0.660595	0.544878
Ciclev10020968m.g	Carboxyesterase 18	11.4509	1.11397	0.105098	2.47501e-09		8.0576	1.19444	0.158679	1.59579e-05		8.0576	3.14655	0.397979	0.0607421
Ciclev10002294m.g	Ethylene response factor 014	10.9775	1.07064	0.105677	5.11768e-09		39.3937	4.31366	0.111756	6.75892e-08		39.3937	19.5892	0.49854	0.00329759
Ciclev10016924m.g	AT1G29195.1	150.889	14.9293	0.099539	7.57678e-50		104.062	28.2557	0.272226	9.59479e-08		104.062	66.1387	0.635917	0.0637219
Ciclev10032190m.g	alpha/beta-Hydrolases superfamily protein	17.5696	1.74178	0.104234	1.2964e-13		7.56065	1.59731	0.221562	0.00329023		7.56065	6.1902	0.821105	0.963832
Ciclev10028852m.g	PLC-like phosphodiesterases superfamily protein	40.4019	4.07341	0.103043	1.80449e-28		18.0099	4.68534	0.264239	1.38218e-05		18.0099	7.19993	0.403092	0.00458378
Ciclev10016918m.g	PLANT CADMIUM RESISTANCE 2	20.6493	2.09468	0.105771	1.40728e-14		10.6313	1.3594	0.135995	0.0197124		10.6313	10.5829	0.995492	1
Ciclev10032803m.g	RING/U-box superfamily protein	15.7159	1.62598	0.10913	1.24772e-14		8.99554	1.65432	0.192877	6.68601e-06		8.99554	6.64117	0.74115	0.642665
Ciclev10009946m.g	RING/U-box superfamily protein	7.53306	0.784122	0.115828	0.000203525		4.41083	0.08296	0.0405602	4.59766e-05		4.41083	1.61135	0.379387	0.173656
Ciclev10005237m.g	AT5G52870.1	19.7707	2.06034	0.10872	3.59185e-20		8.10694	0.299439	0.0486709	1.01055e-09		8.10694	5.3779	0.667471	0.579018
Ciclev10032931m.g	Dehydroascorbate reductase	520.474	56.0911	0.107941	3.47942e-44		131.002	27.2278	0.208447	2.61908e-11		131.002	56.2436	0.429768	0.000565599
Ciclev10008657m.g	BREVIS RADIX-like 4	5.36005	0.595341	0.127351	9.51723e-08		4.74002	0.579389	0.140369	8.56001e-06		4.74002	3.04432	0.64965	0.373222
Ciclev10011719m.g	beta-6 tubulin	79.0847	8.80827	0.1125	3.55356e-47		81.789	2.27	0.0289417	1.30703e-36		81.789	37.3437	0.45725	1.87855e-05
Ciclev10030127m.g	AT4G34090.1	14.6226	1.62945	0.117469	5.01027e-12		5.40455	1.58949	0.306927	0.108866		5.40455	3.60123	0.672395	0.820968
Ciclev10016385m.g	PLATZ transcription factor family protein	3.5846	0.40038	0.135803	7.82892e-05		3.12055	0.640059	0.229793	0.0235346		3.12055	3.10167	0.994137	1
Ciclev10008813m.g	CONSTANS-like 4	182.182	20.3781	0.112343	1.53045e-38		83.1734	26.7577	0.322524	1.13891e-07		83.1734	29.901	0.360271	1.06761e-06
Ciclev10024715m.g	Pleiotropic drug resistance 12	6.25658	0.700933	0.126001	3.66228e-16		5.03923	1.57245	0.325429	0.000539958		5.03923	2.57563	0.520629	0.0379523
Ciclev10022355m.g	Plant invertase/pectin methylesterase inhibitor superfamily protein	72.1597	8.12193	0.113783	2.08873e-34		61.4499	2.36363	0.0400265	1.41214e-43		61.4499	32.8974	0.536108	0.00117711
Ciclev10026870m.g	Phytosulfokine 4 precursor	28.1433	3.20612	0.117059	1.98166e-12		19.8266	4.37216	0.224432	0.0606351		19.8266	9.3825	0.475872	0.24696
Ciclev10033819m.g	PsbQ-like 2	8.44176	0.961873	0.124315	1.92749e-05		3.06337	0.611241	0.224837	0.0359932		3.06337	2.23549	0.738292	1
Ciclev10001166m.g	Major facilitator superfamily protein	12.1226	1.40812	0.123387	3.43397e-15		13.189	4.14586	0.319503	0.00341		13.189	25.5309	1.92873	0.131315
Ciclev10026754m.g	Dormancy/auxin associated family protein	36.3056	4.22216	0.118722	1.9647e-28		19.7342	3.41219	0.177078	3.14953e-10		19.7342	9.67925	0.493051	0.0064725
Ciclev10025476m.g	UDP-glucosyl transferase 85A2	497.467	58.8706	0.118518	6.58359e-29		447.997	94.5307	0.211183	3.60311e-14		447.997	161.702	0.361087	4.00937e-07
Ciclev10022521m.g	Unknown	104.798	12.425	0.119401	2.20857e-12		53.2501	10.2371	0.193759	0.00192376		53.2501	23.2272	0.437247	0.21027
Ciclev10033477m.g	AT3G56290.1	44.4838	5.282	0.120717	1.49079e-20		5.9306	1.44969	0.256972	0.0558682		5.9306	9.72071	1.62848	1
Ciclev10031917m.g	RING/U-box superfamily protein	5.72347	0.681248	0.134155	2.20192e-08		3.26762	1.00404	0.327841	0.0810478		3.26762	2.6207	0.807901	0.863696
Ciclev10009914m.g	Photosystem II subunit X	78.2695	9.37357	0.120883	1.45269e-16		13.4369	3.02819	0.231086	0.00163664		13.4369	15.213	1.1312	1
Ciclev10015369m.g	AT4G22290.1	9.99727	1.20834	0.129574	1.00283e-09		8.76082	0.333145	0.0488831	3.47404e-11		8.76082	3.96348	0.45859	0.0358784
Ciclev10016788m.g	Protein of unknown function (DUF1218)	113.303	13.8519	0.12303	1.46614e-30		63.0104	2.80193	0.0459818	2.94098e-07		63.0104	32.1502	0.511012	0.00170112
Ciclev10015864m.g	CCT motif family protein	5.58124	0.682866	0.137799	2.69522e-06		4.78124	0.969244	0.219052	0.00253828		4.78124	3.07409	0.650263	0.612075
Ciclev10007570m.g	AT3G15095.1	6.04579	0.742892	0.137149	2.15252e-10		5.51998	0.547154	0.115152	9.89412e-08		5.51998	3.42201	0.626696	0.302122
Ciclev10029622m.g	Unknown	62.035	7.64951	0.12472	4.71964e-22		54.5074	2.6513	0.0503834	1.84533e-33		54.5074	29.9921	0.551063	0.0172377
Ciclev10020061m.g	Pyridine nucleotide-disulphide oxidoreductase family protein	138.953	17.2631	0.124867	6.21732e-35		65.6988	10.5096	0.161243	1.53536e-19		65.6988	43.5918	0.664021	0.0873758
Ciclev10007876m.g	CCCH-type zinc fingerfamily protein with RNA-binding domain	25.678	3.19487	0.127817	1.78613e-39		21.4299	5.58205	0.263914	1.9312e-11		21.4299	10.8674	0.509403	0.000243373
Ciclev10024310m.g	Homeobox 1	244.6	30.5359	0.125198	8.97794e-43		74.5721	22.9293	0.308406	8.87603e-09		74.5721	31.8327	0.427638	0.000148784
Ciclev10022996m.g	RAD-like 6	33.973	4.26738	0.128177	2.36098e-19		18.445	3.47317	0.192676	9.67837e-08		18.445	6.66114	0.36458	9.01718e-05
Ciclev10015338m.g	Protein of Unknown Function (DUF239)	34.8947	4.40896	0.128847	5.6278e-28		15.3401	2.89682	0.194094	1.67888e-09		15.3401	7.60017	0.498713	0.00409707
Ciclev10030958m.g	Phototropic-responsive NPH3 family protein	27.2079	3.46707	0.130624	5.1894e-24		23.7122	6.9373	0.295533	1.04413e-08		23.7122	9.79504	0.415545	2.14282e-05
Ciclev10026034m.g	Photosystem II subunit O-2	334.446	42.6763	0.127864	7.53451e-36		196.931	63.2313	0.321429	4.0366e-07		196.931	143.646	0.729559	0.286961
Ciclev10031094m.g	STT7 homolog STN7	47.9393	6.19724	0.131085	3.98345e-31		20.4874	4.44928	0.220974	1.30234e-09		20.4874	15.8555	0.775014	0.407545
Ciclev10021176m.g	Tetratricopeptide repeat (TPR)-like superfamily protein	5.76956	0.756615	0.145942	0.000993816		5.47579	0.0440563	0.025836	2.50195e-09		5.47579	3.13951	0.580996	0.474597
Ciclev10008781m.g	Mitochondrial substrate carrier family protein	12.1376	1.61628	0.140246	4.67977e-13		14.0064	0.978753	0.0764726	2.3266e-18		14.0064	7.57887	0.544354	0.0172459
Ciclev10028386m.g	beta glucosidase 11	22.7588	3.03106	0.136974	1.16688e-18		7.29332	2.16127	0.305853	0.0170007		7.29332	7.51677	1.03022	1
Ciclev10027720m.g	Double Clp-N motif-containing P-loop nucleoside triphosphate hydrolases superfamily protein	8.21054	1.10387	0.144861	1.09273e-16		3.48516	1.05945	0.323402	0.0026598		3.48516	2.07928	0.607863	0.230207
Ciclev10001849m.g	TCP family transcription factor	21.9828	2.96014	0.138576	3.03048e-12		5.91714	0.89793	0.165848	0.000395683		5.91714	2.52312	0.435942	0.0671506
Ciclev10014520m.g	Cysteine-rich RLK (RECEPTOR-like protein kinase) 42	8.25024	1.12106	0.14623	1.472e-13		9.89633	3.09357	0.319475	0.00101749		9.89633	9.99162	1.00953	1
Ciclev10029019m.g	Myb domain protein 48	4.78851	0.659618	0.155389	0.000468979		10.4959	1.57871	0.15843	0.00273822		10.4959	6.86351	0.657191	0.529602
Ciclev10024360m.g	Class I glutamine amidotransferase-like superfamily protein	6.20417	0.85924	0.15216	0.000437194		7.31247	1.79039	0.255028	0.00544914		7.31247	3.02002	0.420915	0.209652
Ciclev10015897m.g	Galactose oxidase/kelch repeat superfamily protein	62.4479	8.75125	0.141512	1.20797e-32		43.0002	12.8737	0.301012	7.44209e-08		43.0002	18.6902	0.435966	4.99522e-06
Ciclev10026628m.g	AT4G38060.2	42.133	5.96337	0.143569	1.82617e-25		17.6151	2.93533	0.171341	4.20577e-08		17.6151	7.66827	0.43851	0.000176914
Ciclev10023317m.g	AT2G46735.1	47.0848	6.69136	0.143931	1.11077e-08		15.0244	0	0.00661183	4.20111e-13		15.0244	13.6708	0.910502	1
Ciclev10005487m.g	RNA-binding (RRM/RBD/RNP motifs) family protein	7.49767	1.08575	0.156067	2.98718e-07		4.63901	1.12051	0.257545	0.00610996		4.63901	3.5151	0.762838	0.820631
Ciclev10001249m.g	Basic helix-loop-helix (bHLH) DNA-binding superfamily protein	13.741	2.01271	0.152641	2.51169e-15		7.22577	1.02241	0.153214	5.28992e-07		7.22577	6.47403	0.897384	1
Ciclev10031014m.g	Carotenoid cleavage dioxygenase 1	15.3377	2.25994	0.152869	7.97923e-22		10.8313	3.29937	0.310977	3.86081e-05		10.8313	11.0838	1.0231	1
Ciclev10024608m.g	Plant protein of unknown function (DUF827)	6.30815	0.932959	0.161194	1.74004e-05		3.81924	0.763252	0.22026	0.0124737		3.81924	1.69439	0.457842	0.152244
Ciclev10021338m.g	Protein of unknown function (DUF1639)	26.0113	3.85545	0.151484	7.43386e-14		16.588	5.1555	0.314928	0.000213355		16.588	8.09914	0.491321	0.0165365
Ciclev10021946m.g	Rhodanese/Cell cycle control phosphatase superfamily protein	35.0195	5.23693	0.151965	2.30555e-26		52.6883	6.41808	0.123476	1.46932e-21		52.6883	26.7393	0.508433	0.00030715
Ciclev10017352m.g	Wound-responsive family protein	39.4691	5.91547	0.152024	2.24773e-07		26.5771	2.55182	0.0994042	0.00201246		26.5771	43.6309	1.63926	0.243082
Ciclev10032797m.g	NAD(P)-linked oxidoreductase superfamily protein	65.3055	9.81559	0.151602	1.16408e-17		25.4809	4.25486	0.170239	3.42548e-06		25.4809	16.0214	0.630214	0.159498
Ciclev10033669m.g	Cytochrome P450, family 93, subfamily D, polypeptide 1	3.01607	0.455237	0.178185	0.00163065		4.06226	0.016714	0.028041	6.48934e-11		4.06226	1.56483	0.399981	0.109127
Ciclev10028756m.g	EXORDIUM like 5	8.7418	1.32172	0.160795	3.52649e-07		5.02967	1.22248	0.25781	0.0124797		5.02967	3.74316	0.749202	0.817549
Ciclev10009632m.g	AT4G22320.1	31.1312	4.71005	0.154015	5.45664e-16		29.9849	6.36821	0.214998	8.84935e-07		29.9849	14.8343	0.496404	0.00795857
Ciclev10031415m.g	Serine carboxypeptidase-like 35	31.6107	4.84798	0.156035	3.31952e-28		12.5991	1.43321	0.120734	2.98839e-13		12.5991	6.35217	0.508081	0.0106164
Ciclev10012842m.g	AT3G52740.1	29.5745	4.57501	0.157543	1.56144e-12		5.68568	1.13659	0.213733	0.00778054		5.68568	3.81226	0.676198	0.742877
Ciclev10001604m.g	Unknown	20.4174	3.16465	0.159116	2.63779e-13		20.6736	6.73507	0.329026	0.0225458		20.6736	12.8463	0.623208	0.558639
Ciclev10012763m.g	AT3G52480.1	28.5937	4.46282	0.159019	2.83782e-12		18.3506	2.82623	0.158598	1.32414e-06		18.3506	7.39998	0.40649	0.0315106
Ciclev10020161m.g	Thylakoid rhodanese-like	144.827	22.6989	0.157313	3.86784e-35		102.936	23.8439	0.232384	1.87241e-12		102.936	66.2496	0.643945	0.0506525
Ciclev10011894m.g	Protein kinase superfamily protein	60.3763	9.46748	0.158202	4.90631e-34		34.885	7.76331	0.224763	8.53313e-14		34.885	23.2036	0.666102	0.114171
Ciclev10028828m.g	Unknown	9.22312	1.47551	0.168989	0.000118084		6.22939	0.702634	0.126811	0.000175554		6.22939	2.58987	0.42498	0.0937118
Ciclev10022756m.g	Unknown	61.4094	9.84859	0.161741	1.66474e-13		73.4867	7.38606	0.101731	2.66137e-19		73.4867	27.6433	0.377016	5.62656e-06
Ciclev10021848m.g	Unknown	33.2705	5.35849	0.163572	3.02502e-21		23.2828	2.22147	0.0992813	1.22396e-11		23.2828	12.0096	0.517884	0.00900583
Ciclev10030990m.g	S-adenosyl-L-methionine-dependent methyltransferases superfamily protein	112.128	18.1618	0.162721	1.83081e-34		77.5086	6.01416	0.078782	2.56112e-35		77.5086	33.2325	0.429495	4.55557e-06
Ciclev10017041m.g	PLANT CADMIUM RESISTANCE 2	8.52378	1.3891	0.172673	2.72076e-05		4.18038	0.603485	0.164351	0.00579183		4.18038	7.64466	1.80934	0.403191
Ciclev10032478m.g	Cytochrome P450, family 88, subfamily A, polypeptide 3	65.3853	10.7124	0.165113	2.3224e-20		29.3268	3.46346	0.121096	3.07616e-11		29.3268	9.9846	0.342701	7.58015e-05
Ciclev10014840m.g	ACD1-like	143.655	23.5408	0.164452	4.7849e-34		52.924	11.6738	0.222046	7.26647e-14		52.924	36.1574	0.683793	0.0828994
Ciclev10016994m.g	Protein of unknown function, DUF538	38.0047	6.27386	0.167272	1.20333e-14		21.7069	3.90121	0.183484	0.000815136		21.7069	12.3864	0.572591	0.078613
Ciclev10001149m.g	alpha/beta-Hydrolases superfamily protein	18.383	3.04608	0.170215	8.79138e-11		8.46172	2.18128	0.266451	0.000647764		8.46172	11.4921	1.35394	0.675258
Ciclev10028381m.g	4-hydroxy-3-methylbut-2-enyl diphosphate reductase	49.0385	8.21289	0.169173	1.26625e-27		18.1638	3.91364	0.219759	3.39769e-09		18.1638	7.34889	0.407849	0.000151446
Ciclev10032706m.g	RAB GTPase homolog A5B	41.6987	6.9885	0.169587	4.15062e-15		19.7062	5.24799	0.270015	4.17394e-05		19.7062	9.84292	0.502009	0.0293176
Ciclev10002209m.g	Chaperone DnaJ-domain superfamily protein	46.4689	7.83051	0.170296	2.29472e-21		28.1054	8.88885	0.318693	4.62767e-05		28.1054	24.56	0.8743	0.95847
Ciclev10025631m.g	Glycosyl hydrolase superfamily protein	7.48683	1.26266	0.179608	1.41708e-07		4.7981	1.22454	0.27042	0.0227713		4.7981	9.02796	1.86357	0.13948
Ciclev10021041m.g	NAD(P)-binding Rossmann-fold superfamily protein	12.708	2.1513	0.175773	9.81818e-12		8.81579	2.74878	0.319521	0.00503955		8.81579	3.41242	0.393955	0.0116245
Ciclev10015515m.g	Protein kinase superfamily protein	8.16484	1.38815	0.180057	6.85676e-06		9.04752	1.22807	0.145183	5.7133e-05		9.04752	5.19855	0.579233	0.240328
Ciclev10004867m.g	UDP-glucosyl transferase 88A1	16.1256	2.76561	0.17661	2.60267e-13		3.19562	0.799651	0.272984	0.0222775		3.19562	2.19954	0.697757	0.732271
Ciclev10001262m.g	Glycosyl hydrolase superfamily protein	42.3568	7.26502	0.173471	6.45644e-26		14.8502	0.951287	0.0703192	6.17365e-19		14.8502	7.28613	0.494048	0.0038377
Ciclev10021401m.g	Magnesium transporter 7	15.2011	2.66331	0.180596	4.30578e-16		15.221	3.50375	0.235216	1.06611e-08		15.221	11.5203	0.758456	0.505556
Ciclev10016706m.g	Photosynthetic electron transfer C	95.1164	16.6667	0.176091	3.19571e-21		34.8869	11.4733	0.33079	5.99159e-06		34.8869	43.2027	1.23768	0.646946
Ciclev10011533m.g	Cytochrome P450, family 94, subfamily D, polypeptide 2	114.828	20.2747	0.177281	1.71044e-28		73.3607	23.3901	0.319764	1.03602e-06		73.3607	39.1793	0.534698	0.00571318
Ciclev10016179m.g	AT1G14630.1	9.57057	1.69746	0.185869	4.181e-07		4.43089	0.260079	0.0794721	5.41347e-06		4.43089	4.13654	0.935035	1
Ciclev10009362m.g	PPPDE putative thiol peptidase family protein	7.76782	1.41231	0.192215	7.41973e-05		5.88795	1.67024	0.295633	0.0136716		5.88795	4.7345	0.807371	0.993954
Ciclev10009004m.g	GATA type zinc finger transcription factor family protein	6.94895	1.2637	0.193461	1.31855e-05		5.93068	0.662627	0.126458	1.90928e-05		5.93068	2.14059	0.371531	0.0627751
Ciclev10022924m.g	Unknown	7.46416	1.36085	0.193129	0.000482205		9.8212	2.55025	0.26713	0.00594083		9.8212	3.80903	0.394008	0.0865959
Ciclev10016190m.g	DNAJ heat shock N-terminal domain-containing protein	21.4787	3.91877	0.186238	2.61433e-14		10.3087	3.31062	0.32767	0.0062662		10.3087	7.02137	0.684174	0.577359
Ciclev10003092m.g	Ankyrin repeat family protein	29.0639	5.3298	0.186182	5.6531e-14		47.9697	14.7021	0.30793	0.000454419		47.9697	19.0899	0.39921	0.00267853
Ciclev10026687m.g	Cooperatively regulated by ethylene and jasmonate 1	40.8067	7.48543	0.185432	5.9019e-14		34.9914	11.6588	0.33509	1.12275e-05		34.9914	18.1292	0.519479	0.00210691
Ciclev10016944m.g	A20/AN1-like zinc finger family protein	1365.76	255.56	0.187179	2.05831e-27		1613.48	310.854	0.192711	3.27924e-14		1613.48	600.733	0.372361	4.98755e-08
Ciclev10023118m.g	AT1G68585.1	27.1207	5.0886	0.190612	8.82982e-11		6.1079	1.03923	0.183512	0.00374334		6.1079	7.76135	1.26635	1
Ciclev10021132m.g	Ethylene-responsive element binding factor 13	30.3509	5.7203	0.191137	3.61147e-16		12.6886	3.2857	0.264743	0.000744341		12.6886	12.9594	1.02117	1
Ciclev10012107m.g	Clathrin light chain protein	575.446	108.675	0.188994	2.42763e-22		306.566	55.2424	0.180465	2.05684e-17		306.566	145.537	0.474906	9.89799e-05
Ciclev10018744m.g	NIN like protein 7	6.14329	1.17512	0.204239	3.41188e-10		3.17329	0.937061	0.316825	0.00773711		3.17329	1.45599	0.47536	0.165115
Ciclev10002778m.g	Plastid-specific 50S ribosomal protein 6	54.3215	10.403	0.192993	5.37218e-13		19.2107	6.33682	0.333329	0.00489245		19.2107	14.1579	0.73834	0.665198
Ciclev10002290m.g	Indoleacetic acid-induced protein 16	89.0681	17.1865	0.193864	2.12865e-22		28.6831	2.95107	0.106002	1.72116e-18		28.6831	15.6893	0.54856	0.00862491
Ciclev10029254m.g	C-8,7 sterol isomerase	36.1971	7.02411	0.196272	1.75839e-17		9.69285	1.78682	0.192674	5.62062e-05		9.69285	6.57843	0.68197	0.550864
Ciclev10027108m.g	Ferredoxin-NADP(+)-oxidoreductase 2	163.374	31.7674	0.194938	1.21487e-24		74.131	20.3849	0.275962	2.67724e-10		74.131	114.588	1.54502	0.0922421
Ciclev10026347m.g	S-adenosyl-L-methionine-dependent methyltransferases superfamily protein	561.246	110.724	0.197426	1.58057e-29		193.765	63.2639	0.326846	2.20697e-07		193.765	142.397	0.735036	0.284739
Ciclev10004479m.g	Phototropic-responsive NPH3 family protein	23.8737	4.73022	0.20148	1.04796e-15		10.9366	1.89817	0.181049	1.01612e-10		10.9366	9.42852	0.863354	0.745055
Ciclev10014208m.g	S-locus lectin protein kinase family protein	9.98492	2.01112	0.209335	2.05624e-12		5.14059	0.977995	0.205701	5.13293e-05		5.14059	3.40155	0.668159	0.455021
Ciclev10011587m.g	Senescence-associated family protein	165.326	33.3714	0.202334	2.76371e-26		63.009	16.9272	0.269806	2.02679e-09		63.009	44.748	0.710644	0.214883
Ciclev10026636m.g	Homolog of Synechocystis YCF37	49.5428	10.0405	0.204269	4.05347e-10		15.6394	4.61263	0.299415	0.0119279		15.6394	22.9383	1.46373	0.462375
Ciclev10020374m.g	Bestrophin-like protein	10.7588	2.19122	0.211001	7.15684e-10		6.94196	2.16742	0.321987	0.00425475		6.94196	5.90895	0.853306	0.917545
Ciclev10017625m.g	HXXXD-type acyl-transferase family protein	7.41781	1.51351	0.214625	0.000253602		5.74309	1.19943	0.222388	0.00921104		5.74309	4.98083	0.869546	0.943634
Ciclev10012505m.g	Rubredoxin family protein	22.0177	4.5517	0.210316	1.51983e-13		8.52106	1.2116	0.152139	4.34567e-09		8.52106	10.7019	1.25296	0.772015
Ciclev10014862m.g	Cytochrome P450, family 706, subfamily A, polypeptide 4	10.2334	2.13265	0.216061	7.83053e-07		55.143	1.41777	0.0274745	3.34937e-19		55.143	33.2756	0.604161	0.0548051
Ciclev10004912m.g	HXXXD-type acyl-transferase family protein	4.93223	1.03513	0.225572	0.00026404		6.35089	1.53821	0.253951	0.002468		6.35089	2.3194	0.375049	0.0115169
Ciclev10027915m.g	Pentatricopeptide repeat (PPR) superfamily protein	17.6156	3.70841	0.214975	3.13206e-16		9.0607	2.2115	0.252328	1.38514e-06		9.0607	7.86864	0.869872	0.83031
Ciclev10028270m.g	Cytochrome P450, family 76, subfamily C, polypeptide 4	12.0606	2.54173	0.217236	2.45264e-05		8.20709	2.29932	0.288828	0.0013053		8.20709	15.1278	1.83311	0.0329302
Ciclev10001943m.g	alpha/beta-Hydrolases superfamily protein	26.3198	5.5753	0.214812	1.50747e-11		32.1632	8.6387	0.270857	2.21487e-07		32.1632	30.244	0.940515	1
Ciclev10010975m.g	Glycosyl transferase, family 35	51.32	10.9065	0.214051	1.90759e-25		36.0865	5.31885	0.149748	1.32215e-21		36.0865	16.7106	0.464554	7.3453e-05
Ciclev10026169m.g	AT4G39860.1	70.9259	15.0848	0.213792	6.98453e-20		61.7101	13.6608	0.22263	1.12363e-13		61.7101	31.8101	0.516261	0.000536428
Ciclev10014680m.g	SKU5 similar 3	5.52155	1.17439	0.226697	4.00562e-06		5.20362	0.914575	0.191299	0.000133014		5.20362	2.9533	0.575701	0.304867
Ciclev10004749m.g	P-loop containing nucleoside triphosphate hydrolases superfamily protein	11.994	2.55457	0.219494	1.11805e-14		14.917	4.29575	0.292718	7.28645e-05		14.917	12.7278	0.85422	0.54107
Ciclev10020100m.g	AT1G64080.1	12.0596	2.56956	0.219543	3.97923e-13		8.52172	0.626337	0.0842451	9.88763e-09		8.52172	6.00677	0.708301	0.447384
Ciclev10033011m.g	HVA22 homologue E	49.6331	10.5948	0.215044	8.96322e-12		36.5885	8.32742	0.229702	2.68784e-08		36.5885	46.2505	1.26335	0.612915
Ciclev10001886m.g	Plastid transcriptionally active 6	7.53728	1.61256	0.224237	0.000119775		6.64798	1.85026	0.289013	0.00386902		6.64798	2.88493	0.442344	0.0901029
Ciclev10033019m.g	Calcium-binding EF-hand family protein	151.43	32.6049	0.215831	1.70892e-24		82.594	26.3538	0.3199	4.08687e-06		82.594	50.5236	0.61218	0.0294602
Ciclev10002455m.g	Protein of unknown function (DUF3464)	31.0151	6.67925	0.217877	2.1443e-11		20.4822	6.34817	0.313288	0.000609947		20.4822	16.5779	0.810306	0.773313
Ciclev10016916m.g	AT3G27520.1	47.0437	10.2137	0.21877	1.52183e-17		36.764	8.33497	0.228813	3.77045e-10		36.764	24.1142	0.656854	0.078613
Ciclev10027859m.g	Subtilisin-like serine protease 2	54.976	12.0559	0.220712	1.80382e-19		35.68	10.1774	0.287238	2.67542e-09		35.68	17.364	0.488095	0.000188872
Ciclev10020542m.g	Thylakoid-associated phosphatase 38	20.4845	4.5128	0.224091	2.90915e-18		10.1822	2.49966	0.252831	1.1201e-06		10.1822	10.2256	1.00422	1
Ciclev10020150m.g	Proline transporter 1	37.1685	8.19399	0.222547	7.54403e-12		18.1328	3.9123	0.22006	5.00244e-07		18.1328	7.55907	0.420071	0.000685159
Ciclev10028213m.g	BTB/POZ domain-containing protein	22.0071	4.9092	0.226588	6.09519e-16		17.1145	4.07559	0.242563	3.87075e-06		17.1145	10.983	0.643819	0.0730627
Ciclev10031489m.g	HXXXD-type acyl-transferase family protein	13.5693	3.03536	0.229373	1.13994e-05		14.6195	4.0903	0.284677	0.00203987		14.6195	8.29211	0.570136	0.223004
Ciclev10014391m.g	Transcriptional factor B3 family protein / auxin-responsive factor AUX/IAA-related	16.35	3.67525	0.229498	7.0873e-16		6.73945	2.08001	0.31874	9.93372e-05		6.73945	6.03974	0.897695	0.874336
Ciclev10022806m.g	Heavy metal transport/detoxification superfamily protein	13.5621	3.06332	0.231539	9.19098e-06		7.82146	0.898542	0.126055	0.000111316		7.82146	2.64415	0.34642	0.0235328
Ciclev10001042m.g	Protein of unknown function (DUF620)	5.75764	1.30346	0.239595	0.00015643		3.45111	0.895424	0.280313	0.00724336		3.45111	1.19202	0.363835	0.0245525
Ciclev10008633m.g	CCCH-type zinc finger family protein	55.2419	12.5182	0.228004	2.42563e-17		32.7792	7.52202	0.231819	5.75491e-12		32.7792	13.05	0.39995	5.44986e-06
Ciclev10018335m.g	NAD(P)-binding Rossmann-fold superfamily protein	57.1059	12.9502	0.228126	1.94519e-21		70.4733	18.6424	0.265573	8.29945e-11		70.4733	59.0024	0.837462	0.656592
Ciclev10017133m.g	Histone superfamily protein	23.5063	5.33463	0.23022	6.60539e-08		14.6993	3.45306	0.240082	0.00088525		14.6993	8.70851	0.595196	0.35973
Ciclev10005750m.g	Ethylene response factor 105	175.181	40.0799	0.229231	1.97863e-20		220.193	56.2196	0.255658	4.80863e-10		220.193	76.7015	0.348634	1.95536e-09
Ciclev10012153m.g	AT3G56810.1	8.21204	1.88203	0.238453	0.000969066		10.2372	2.24436	0.226788	0.00293847		10.2372	7.09141	0.695679	0.626653
Ciclev10014947m.g	Cytochrome P450, family 71, subfamily B, polypeptide 34	55.1694	12.7289	0.232116	4.53586e-13		26.654	7.36536	0.279037	3.89681e-08		26.654	12.1751	0.458812	0.000248001
Ciclev10005547m.g	Plasmodesmata-located protein 2	8.00454	1.86399	0.242333	5.16594e-07		9.95906	2.20755	0.2294	5.89578e-06		9.95906	4.17444	0.424934	0.00521357
Ciclev10002101m.g	ATP-dependent protease La (LON) domain protein	65.2569	15.2312	0.234577	5.57853e-17		28.9455	5.45822	0.191363	2.22894e-11		28.9455	23.2237	0.803006	0.538267
Ciclev10014201m.g	Argonaute family protein	2.70859	0.632337	0.260749	0.00131767		3.7959	1.01074	0.285105	0.00268017		3.7959	1.64381	0.4476	0.0341252
Ciclev10015582m.g	PHYTOENE SYNTHASE	26.3353	6.15576	0.236644	1.0516e-11		7.6772	2.36967	0.317552	0.00898531		7.6772	4.79883	0.629896	0.640551
Ciclev10028839m.g	NAD(P)-binding Rossmann-fold superfamily protein	218.455	51.3066	0.235211	2.18655e-21		194.187	24.9053	0.128703	3.355e-24		194.187	98.0757	0.505314	0.000308901
Ciclev10000102m.g	Plant protein of unknown function (DUF869)	11.8801	2.82084	0.243807	4.29494e-14		6.68284	1.41818	0.223827	1.32422e-07		6.68284	4.79029	0.720979	0.326128
Ciclev10016426m.g	C2H2 and C2HC zinc fingers superfamily protein	15.52	3.68546	0.242346	1.72585e-06		11.2203	1.68273	0.15748	0.00130436		11.2203	5.39941	0.485801	0.276983
Ciclev10015146m.g	HXXXD-type acyl-transferase family protein	47.2078	11.3719	0.242495	2.7894e-12		27.3519	7.04277	0.260192	3.45423e-07		27.3519	13.3034	0.48825	0.0280513
Ciclev10001024m.g	Cytochrome P450, family 716, subfamily A, polypeptide 1	28.3592	6.83875	0.243814	4.13088e-12		11.0342	2.29247	0.214876	4.05913e-05		11.0342	7.6817	0.698902	0.530603
Ciclev10020809m.g	Class I glutamine amidotransferase-like superfamily protein	68.6469	16.6486	0.243627	7.9286e-19		66.6622	15.864	0.239117	1.91793e-11		66.6622	43.9479	0.659773	0.107007
Ciclev10034008m.g	AT3G12345.1	27.8527	6.75868	0.245367	5.62394e-07		9.29239	1.88781	0.211641	0.0060497		9.29239	9.95354	1.07039	1
Ciclev10029007m.g	NAC domain containing protein 36	38.7335	9.40666	0.244806	0.000110811		53.0953	11.4756	0.217607	0.000324941		53.0953	19.8223	0.374512	0.0038893
Ciclev10030941m.g	Leucine-rich repeat protein kinase family protein	8.3825	2.05686	0.254272	1.16238e-05		8.4007	1.57354	0.196871	6.94465e-07		8.4007	3.92918	0.473983	0.0116888
Ciclev10007823m.g	Microtubule-associated proteins 65-1	30.4089	7.47058	0.248143	9.95979e-13		19.8885	1.85222	0.0976674	1.47e-14		19.8885	14.882	0.749532	0.36933
Ciclev10017051m.g	Hydroxyproline-rich glycoprotein family protein	162.651	40.004	0.246413	2.49916e-14		67.9857	19.4635	0.287337	4.89834e-05		67.9857	58.7257	0.863996	0.837946
Ciclev10019745m.g	Nitrate transporter 1:2	4.93817	1.21512	0.261032	0.000531526		13.6122	1.39606	0.109104	2.95685e-12		13.6122	10.866	0.799727	0.611066
Ciclev10012518m.g	Expansin A4	6.66277	1.64166	0.257536	8.24925e-05		6.69928	1.29073	0.204541	0.00863659		6.69928	7.9442	1.18309	1
Ciclev10001942m.g	DNA-damage-repair/toleration protein (DRT102)	189.333	46.7059	0.247084	3.62102e-14		91.3745	24.2415	0.266101	1.5247e-10		91.3745	61.6346	0.674883	0.073159
Ciclev10011295m.g	O-Glycosyl hydrolases family 17 protein	8.5663	2.12685	0.256955	6.97418e-08		8.21621	2.72823	0.340087	0.000902843		8.21621	8.03588	0.978317	1
Ciclev10030042m.g	Plastid transcriptionally active 16	35.7948	8.96469	0.252535	2.8551e-15		30.0409	4.74524	0.160753	4.32217e-12		30.0409	17.2161	0.574506	0.0621844
Ciclev10001773m.g	6-phosphogluconate dehydrogenase family protein	25.7742	6.4953	0.254899	1.00419e-07		13.5214	2.87808	0.218633	5.73407e-06		13.5214	10.312	0.76439	0.720343
Ciclev10021230m.g	ATP synthase delta-subunit gene	148.303	37.5172	0.25348	4.47991e-13		105.731	26.3955	0.250355	8.29525e-11		105.731	112.817	1.06695	1
Ciclev10000469m.g	P450 reductase 1	122.891	31.3265	0.255518	4.71825e-21		89.3088	23.4245	0.263112	5.75857e-10		89.3088	33.7601	0.378711	2.32768e-08
Ciclev10012378m.g	Mog1/PsbP/DUF1795-like photosystem II reaction center PsbP family protein	48.2221	12.297	0.256548	1.59293e-12		33.6131	10.6666	0.31936	1.20601e-05		33.6131	25.0432	0.7458	0.312274
Ciclev10003202m.g	Ribosomal protein S18	74.9026	19.1029	0.25603	4.19157e-12		72.246	3.94727	0.0559432	1.14217e-11		72.246	56.219	0.778467	0.0344226
Ciclev10009248m.g	Chlororespiratory reduction 6	9.85886	2.52798	0.263883	3.10011e-05		6.98413	1.26739	0.193022	0.000284203		6.98413	3.25758	0.473957	0.0413144
Ciclev10022623m.g	AT3G60520.1	65.0446	16.8397	0.260033	1.72266e-12		49.5692	12.6754	0.25721	1.41684e-07		49.5692	34.7466	0.701573	0.234962
Ciclev10002955m.g	Unknown	13.2765	3.45126	0.265485	6.40815e-08		7.26345	2.22653	0.315957	0.00675111		7.26345	6.20562	0.856341	0.841792
Ciclev10004870m.g	HXXXD-type acyl-transferase family protein	13.4707	3.51852	0.266641	7.71712e-07		10.9279	3.03107	0.283924	0.00692795		10.9279	6.6369	0.610898	0.128452
Ciclev10032502m.g	Photosystem II subunit P-1	200.662	52.4681	0.261843	4.68041e-18		163.335	48.9913	0.300372	9.32688e-09		163.335	116.86	0.715635	0.21659
Ciclev10011601m.g	UDP-Glycosyltransferase superfamily protein	6.29347	1.65389	0.274325	0.000230631		2.98815	0.262629	0.117426	0.000214		2.98815	1.71427	0.587495	0.548283
Ciclev10025807m.g	Chalcone and stilbene synthase family protein	60.8104	16.0399	0.264978	1.91999e-14		222.844	52.3721	0.23536	0.000210091		222.844	107.668	0.483384	0.0493216
Ciclev10030797m.g	Leucine-rich repeat protein kinase family protein	10.7026	2.82394	0.27067	2.26609e-09		6.02427	1.09372	0.194916	0.000234719		6.02427	7.20733	1.19318	0.871318
Ciclev10014411m.g	ABC-2 type transporter family protein	28.9637	7.65161	0.266711	7.99621e-17		29.4906	7.15898	0.245314	5.35312e-11		29.4906	13.5205	0.4603	8.08468e-05
Ciclev10024172m.g	NAD(P)-binding Rossmann-fold superfamily protein	9.69764	2.56435	0.271938	0.000464767		12.8173	4.19497	0.332497	9.40111e-05		12.8173	4.53489	0.358812	0.000263936
Ciclev10018785m.g	Malectin/receptor-like protein kinase family protein	21.9521	5.83086	0.268948	2.57338e-12		19.4705	6.35376	0.329769	4.22893e-06		19.4705	6.53288	0.338921	2.49413e-07
Ciclev10021981m.g	Class I glutamine amidotransferase-like superfamily protein	19.0756	5.06934	0.269579	0.000182899		19.6049	3.75637	0.195706	0.000120267		19.6049	13.2999	0.680029	0.448566
Ciclev10021365m.g	Ureidoglycine aminohydrolase	19.8683	5.2987	0.270364	1.75003e-05		18.7118	1.65792	0.0934476	3.90788e-10		18.7118	11.1502	0.598042	0.0636619
Ciclev10014396m.g	Oligopeptide transporter	42.222	11.2941	0.269223	1.58587e-16		34.9024	11.0442	0.318384	1.51375e-06		34.9024	37.3258	1.06923	1
Ciclev10032888m.g	Protein of unknown function, DUF538	5.67234	1.5174	0.280199	0.0264146		5.89814	0.691322	0.131928	0.000387915		5.89814	2.74811	0.474832	0.268012
Ciclev10007157m.g	Carboxyesterase 20	7.07792	1.89448	0.277863	4.47209e-05		6.52247	1.12272	0.184632	0.000135829		6.52247	3.60326	0.559195	0.24965
Ciclev10001623m.g	Senescence-related gene 1	348.533	93.5296	0.268562	2.72816e-17		182.251	49.8242	0.27378	9.47171e-06		182.251	150.508	0.825925	0.873837
Ciclev10023499m.g	Ca2+ activated outward rectifying K+ channel 5	16.893	4.55553	0.273968	7.43983e-07		5.81427	1.12322	0.206825	0.00427974		5.81427	2.23592	0.394963	0.0773465
Ciclev10028343m.g	Protein of unknown function (DUF620)	2.80623	0.756816	0.294821	0.0261616		3.5869	0.506759	0.164571	3.5906e-05		3.5869	2.44279	0.689683	0.534476
Ciclev10025379m.g	Lung seven transmembrane receptor family protein	15.4775	4.18518	0.275088	2.302e-09		21.475	5.38688	0.254317	1.75319e-07		21.475	8.79513	0.412289	9.68872e-05
Ciclev10025890m.g	CYCLIN D3;2	26.9237	7.28459	0.273263	1.88016e-10		23.8801	4.42608	0.188743	2.25414e-09		23.8801	17.1991	0.721397	0.263725
Ciclev10021072m.g	Oxidoreductase, zinc-binding dehydrogenase family protein	107.909	29.2228	0.271484	2.79458e-17		44.2968	12.5248	0.284363	1.57727e-08		44.2968	37.1718	0.839516	0.669649
Ciclev10020189m.g	Class I glutamine amidotransferase-like superfamily protein	79.4843	21.5989	0.272653	7.02552e-18		89.0883	11.1762	0.126431	3.86943e-24		89.0883	40.5662	0.455959	1.37703e-05
Ciclev10033658m.g	Expressed protein	9.81717	2.69809	0.282146	0.00014096		3.37497	0.961931	0.305594	0.131214		3.37497	2.33842	0.70171	0.948923
Ciclev10001881m.g	alpha/beta-Hydrolases superfamily protein	10.8869	2.99743	0.28192	0.000415819		45.526	7.79426	0.173021	1.70168e-10		45.526	33.1432	0.728601	0.366015
Ciclev10010881m.g	Unknown	22.3884	6.16613	0.278638	5.6463e-05		13.9372	3.67624	0.269016	3.97071e-06		13.9372	21.8057	1.56054	0.131788
Ciclev10017466m.g	GRAS family transcription factor family protein	26.0966	7.18899	0.278241	7.16624e-11		28.2274	8.30928	0.29686	3.14973e-05		28.2274	10.7938	0.384567	1.84132e-06
Ciclev10000702m.g	TCP family transcription factor	21.938	6.08132	0.280485	3.38765e-10		14.2876	4.36826	0.310562	5.09205e-06		14.2876	7.26323	0.511775	0.00292684
Ciclev10022043m.g	Class I glutamine amidotransferase-like superfamily protein	32.5153	9.0445	0.280374	6.85015e-10		36.6145	7.753	0.213894	2.27772e-09		36.6145	18.333	0.502064	0.00346476
Ciclev10019548m.g	Transmembrane kinase-like 1	6.05088	1.68424	0.290079	0.000460931		10.0161	0.278837	0.0374489	1.15567e-13		10.0161	3.71608	0.377228	0.012977
Ciclev10007572m.g	Receptor kinase 3	3.89559	1.08852	0.297459	3.69333e-05		3.11705	0.865491	0.300117	0.0129121		3.11705	2.50155	0.808677	0.989853
Ciclev10022892m.g	BET1P/SFT1P-like protein 14A	528.644	148.306	0.280677	1.44405e-14		636.452	193.416	0.304007	5.88925e-08		636.452	323.278	0.508015	0.00136091
Ciclev10000418m.g	AT5G08720.1	37.0319	10.4318	0.283632	9.61775e-18		15.656	4.72703	0.306361	1.13208e-06		15.656	10.4425	0.669107	0.133393
Ciclev10029241m.g	Glutathione S-transferase tau 7	4.84524	1.36527	0.296299	0.0969448		5.01188	0.483982	0.11424	0.000663733		5.01188	1.89038	0.389364	0.207168
Ciclev10008511m.g	Mitochondrial transcription termination factor family protein	4.7605	1.34165	0.296605	0.000114639		10.1333	0.980562	0.105593	3.62575e-16		10.1333	4.83351	0.482105	0.00222041
Ciclev10028303m.g	Chaperone DnaJ-domain superfamily protein	61.5193	17.3714	0.283538	1.78517e-16		44.637	8.99837	0.203374	5.49788e-14		44.637	21.5351	0.483606	8.25538e-05
Ciclev10021925m.g	Protein of unknown function (DUF581)	88.3942	25.0515	0.284216	3.91938e-14		146.603	32.7297	0.223784	7.77451e-08		146.603	78.377	0.534939	0.0572469
Ciclev10022006m.g	Nuclear transport factor 2 (NTF2) family protein	63.6799	18.0714	0.284908	7.57622e-14		59.2188	14.9292	0.253363	6.16252e-08		59.2188	49.3802	0.834139	0.618834
Ciclev10020714m.g	Protein kinase superfamily protein	10.3327	2.96116	0.29342	3.88128e-06		5.57659	0.50378	0.106363	3.75714e-05		5.57659	3.57281	0.647009	0.680718
Ciclev10029051m.g	NAD(P)-binding Rossmann-fold superfamily protein	21.2607	6.1025	0.290369	1.25015e-05		12.4174	3.65449	0.299942	0.00935166		12.4174	6.88217	0.557798	0.114829
Ciclev10009701m.g	Polyketide cyclase/dehydrase and lipid transport superfamily protein	73.2797	21.0746	0.288563	5.61803e-14		22.8599	4.19265	0.186963	1.31295e-07		22.8599	13.7953	0.6052	0.10742
Ciclev10032902m.g	Ribosomal protein PSRP-3/Ycf65	52.0563	14.9724	0.288985	9.73316e-11		34.9788	6.50801	0.188376	3.96821e-11		34.9788	36.9788	1.05701	1
Ciclev10021147m.g	Chaperone DnaJ-domain superfamily protein	34.1794	9.87838	0.291089	5.37875e-13		17.172	5.38921	0.31781	0.000616444		17.172	14.7118	0.85756	0.943309
Ciclev10016285m.g	3-oxo-5-alpha-steroid 4-dehydrogenase family protein	57.3154	16.8951	0.296003	1.40428e-12		11.7322	3.90969	0.33888	0.00278965		11.7322	6.84548	0.586999	0.143291
Ciclev10004881m.g	UDP-D-glucuronate 4-epimerase 6	100.169	29.5606	0.295811	2.02735e-12		64.6949	18.6177	0.288876	5.81705e-07		64.6949	54.2858	0.839353	0.685631
Ciclev10009227m.g	AGAMOUS-like 82	7.38656	2.18046	0.304607	0.00113329		7.88874	2.48521	0.323606	0.0396897		7.88874	8.36303	1.05937	1
Ciclev10031806m.g	RNA binding	30.1033	9.00185	0.301353	8.45465e-08		16.5213	2.94484	0.183189	5.51201e-07		16.5213	22.5645	1.36358	0.348903
Ciclev10021113m.g	Protein kinase superfamily protein	16.712	5.00095	0.303412	4.95665e-07		19.0102	4.95275	0.264401	0.00159739		19.0102	22.9104	1.20409	0.706585
Ciclev10001479m.g	Indoleacetic acid-induced protein 8	94.3056	28.2404	0.300198	1.15872e-16		76.5097	20.0215	0.262649	2.33102e-10		76.5097	49.7617	0.650853	0.0588733
Ciclev10028527m.g	5\'-3\' exonuclease family protein	11.4234	3.4388	0.307097	2.52402e-06		10.5832	2.40661	0.234632	6.01521e-06		10.5832	6.7185	0.638247	0.244528
Ciclev10002484m.g	Subunit NDH-M of NAD(P)H:plastoquinone dehydrogenase complex	56.1121	17.1528	0.306923	1.42646e-09		22.4593	7.32908	0.329313	0.000173061		22.4593	21.5936	0.961622	1
Ciclev10032720m.g	AT3G23760.1	18.4155	5.63131	0.309542	1.36975e-05		10.774	2.38736	0.228743	0.0010737		10.774	8.99113	0.83604	0.983305
Ciclev10014465m.g	AT4G28200.1	12.4755	3.81902	0.311639	2.76465e-08		21.3244	4.70454	0.224256	2.5949e-11		21.3244	10.4238	0.491208	0.00020019
Ciclev10001923m.g	TRAF-like family protein	31.8748	9.76494	0.308522	6.96655e-11		29.0732	8.04168	0.279081	1.23629e-06		29.0732	14.4233	0.497831	0.00222379
Ciclev10004694m.g	Phosphate transporter 1;7	98.145	30.1338	0.307738	2.95314e-13		99.3681	16.693	0.168828	9.39348e-10		99.3681	58.3415	0.58754	0.0176478
Ciclev10033989m.g	Ribosomal protein L33	95.6784	29.3919	0.307919	2.31296e-12		90.0856	7.15835	0.0804824	1.97896e-32		90.0856	72.8662	0.809067	0.593747
Ciclev10011141m.g	GRAS family transcription factor	34.5457	10.6465	0.310184	1.11359e-13		20.7674	6.46858	0.314777	1.10725e-06		20.7674	8.11312	0.393586	1.38984e-07
Ciclev10021079m.g	NAD(P)-binding Rossmann-fold superfamily protein	10.6578	3.28789	0.314925	0.000329845		7.39708	1.17914	0.170619	1.36758e-05		7.39708	6.1239	0.830176	0.79392
Ciclev10027911m.g	Nucleobase-ascorbate transporter 12	4.70052	1.45678	0.324294	0.000250545		3.46045	1.11708	0.341834	0.0306035		3.46045	3.20192	0.92739	1
Ciclev10019731m.g	Cytochrome P450, family 72, subfamily A, polypeptide 15	20.5249	6.363	0.31336	6.40105e-09		16.7662	2.67478	0.164517	1.82219e-08		16.7662	8.77581	0.526249	0.0586521
Ciclev10000247m.g	Trehalose phosphatase/synthase 5	25.3952	7.94405	0.315512	1.29356e-14		22.6121	4.22838	0.190576	4.61661e-17		22.6121	11.6671	0.518098	0.000389557
Ciclev10032968m.g	Ribosomal protein L12/ ATP-dependent Clp protease adaptor protein ClpS family protein	43.5464	13.6802	0.315723	8.92619e-12		25.2541	8.23553	0.328765	2.51642e-05		25.2541	21.8821	0.867003	0.822009
Ciclev10008681m.g	Galactose oxidase/kelch repeat superfamily protein	181.422	57.3099	0.31627	1.11948e-13		137.159	33.4415	0.244367	7.37128e-08		137.159	68.9204	0.502849	0.00894091
Ciclev10015087m.g	Plastid transcriptionally active 14	8.68962	2.75367	0.324664	1.65846e-05		7.30421	2.22214	0.313625	0.00491921		7.30421	6.8418	0.937547	0.992984
Ciclev10023520m.g	Cytochrome P450, family 72, subfamily A, polypeptide 15	12.8412	4.08091	0.32307	0.00384786		9.79145	1.17957	0.129361	2.41513e-06		9.79145	6.02552	0.619274	0.375795
Ciclev10002838m.g	AT5G39600.1	60.6799	19.3683	0.320307	4.35217e-11		74.2577	8.67979	0.118075	4.09125e-20		74.2577	54.3697	0.732535	0.230222
Ciclev10028522m.g	Plant U-box 26	47.6142	15.27	0.322127	1.9254e-06		36.0048	8.8262	0.247231	5.56593e-11		36.0048	13.5408	0.377812	1.42616e-07
Ciclev10004001m.g	Ribosomal protein L16	30.3854	9.85003	0.326387	0.119075		30.6025	9.73765	0.320419	4.27943e-06		30.6025	27.5198	0.899596	1
Ciclev10023786m.g	Class I glutamine amidotransferase-like superfamily protein	4.8438	1.57471	0.338749	9.30986e-05		5.64296	1.74474	0.321217	0.142659		5.64296	3.99674	0.713351	1
Ciclev10024994m.g	UDP-Glycosyltransferase superfamily protein	38.1103	12.4248	0.327785	1.66931e-13		25.6848	7.57833	0.297785	2.23122e-09		25.6848	20.0642	0.782018	0.421366
Ciclev10005124m.g	PLANT HOMOLOGOUS TO PARAFIBROMIN	49.7492	16.2555	0.3281	1.78423e-09		46.0266	10.3022	0.225515	1.29127e-12		46.0266	24.6269	0.536066	0.00142699
Ciclev10028195m.g	Glucose-1-phosphate adenylyltransferase family protein	12.927	4.24968	0.333899	9.00783e-05		15.8249	3.76354	0.24261	3.1564e-05		15.8249	8.3216	0.528832	0.0152283
Ciclev10029012m.g	Protein of unknown function (DUF1635)	7.4219	2.45617	0.33983	0.00765779		18.5569	0.536737	0.0341288	1.60046e-18		18.5569	6.67899	0.363351	1.03068e-05
Ciclev10013528m.g	Polymerase/histidinol phosphatase-like	6.75953	2.23919	0.341013	0.000765391		6.55629	0.700992	0.120336	0.00060779		6.55629	3.21031	0.497321	0.15044
Ciclev10001702m.g	NAD(P)-linked oxidoreductase superfamily protein	17.4513	5.78981	0.335576	1.99455e-06		8.61922	1.47479	0.180611	3.14823e-05		8.61922	9.76814	1.13177	1
Ciclev10001292m.g	Homeodomain-like superfamily protein	21.1869	7.03087	0.334988	5.73273e-08		21.8826	5.25268	0.243496	1.98111e-07		21.8826	11.0092	0.505365	0.00358163

## Sheet: Table S6
Supplementary Table S6. RPKM values and annotation of DEGs that responded to either ethylene treatment or 15ºC. Orange shading indicates the up-regulated genes while yellow shading indicates down-regulated genes.
Gene ID	Annotation	Control	Ethylene	Ethylene vs. Control	FDR		25ºC	15ºC	5ºC vs. 25ºC	FDR		25ºC	15ºC	15ºC vs. 25ºC	FDR
Ciclev10021720m.g	S-adenosyl-L-methionine-dependent methyltransferases superfamily protein	0	92.1926	922.926	6.40791e-118		1.83145	3.85903	2.04977	0.179027		1.83145	21.5336	11.2007	6.16061e-12
Ciclev10023266m.g	Major facilitator superfamily protein	0	8.70132	88.0132	1.26307e-34		0.290221	1.84524	4.98497	0.0306193		0.290221	3.08592	8.1644	0.0101977
Ciclev10027504m.g	Basic helix-loop-helix (bHLH) DNA-binding superfamily protein	0.159915	99.5621	383.441	3.45782e-126		41.4173	66.915	1.61414	0.0413373		41.4173	138.736	3.34405	1.19327e-06
Ciclev10019793m.g	Cytochrome P450, family 94, subfamily B, polypeptide 3	0.0591331	14.7032	93.0243	3.26381e-40		1.03399	1.47606	1.38984	0.821805		1.03399	3.65166	3.30837	0.175826
Ciclev10019991m.g	UDP-Glycosyltransferase superfamily protein	0.287154	40.1929	104.075	1.25904e-76		0.697613	2.16514	2.8399	0.291598		0.697613	12.7629	16.1268	1.46019e-12
Ciclev10021711m.g	Unknown	0.031066	3.34534	26.287	2.41629e-27		2.57406	2.89229	1.11901	0.278126		2.57406	17.1804	6.46222	2.95915e-18
Ciclev10019648m.g	Cytochrome P450, family 71, subfamily A, polypeptide 20	3.34494	312.609	90.7734	4.02451e-108		12.5949	9.13425	0.727395	0.672444		12.5949	85.3105	6.72791	5.02835e-10
Ciclev10015993m.g	O-methyltransferase 1	0.0592931	4.23575	27.2187	2.26836e-15		10.3239	1.27023	0.13145	1.51504e-09		10.3239	78.1995	7.51154	3.87564e-27
Ciclev10006672m.g	Major facilitator superfamily protein	0.149491	9.77355	39.5748	9.21693e-24		2.13757	5.02543	2.29062	0.112875		2.13757	8.70532	3.93522	0.00515035
Ciclev10014639m.g	Nine-cis-epoxycarotenoid dioxygenase 5	16.1655	816.964	50.233	7.76369e-70		84.5821	228.687	2.70172	1.43055e-05		84.5821	1163.19	13.7371	9.34725e-26
Ciclev10007552m.g	Oligopeptide transporter 1	0.128282	6.02623	26.8362	1.0358e-26		0.830227	0.616504	0.770247	0.921165		0.830227	5.78324	6.32452	6.60472e-08
Ciclev10011714m.g	HXXXD-type acyl-transferase family protein	1.1438	45.0108	36.2685	3.0972e-70		21.2278	19.3437	0.91166	1		21.2278	82.9157	3.89237	2.93475e-15
Ciclev10004105m.g	Cytochrome P450, family 83, subfamily B, polypeptide 1	0.111731	4.35007	21.0175	3.13316e-10		1.21771	1.16027	0.956409	1		1.21771	12.2348	9.36077	3.71956e-12
Ciclev10000874m.g	Dehydroquinate dehydratase, putative / shikimate dehydrogenase, putative	0.924387	30.9025	30.2644	5.43783e-23		1.44002	1.29714	0.907223	1		1.44002	13.2534	8.6709	1.55124e-11
Ciclev10011699m.g	HXXXD-type acyl-transferase family protein	6.62179	195.25	29.0622	1.31751e-94		45.5743	72.6602	1.59302	0.202665		45.5743	274.044	6.00215	2.72214e-25
Ciclev10003890m.g	IQ-domain 19	0.452605	13.2883	24.2276	3.42921e-24		3.5804	1.71563	0.493323	0.437833		3.5804	10.9268	2.99609	0.00319625
Ciclev10002179m.g	Dof-type zinc finger DNA-binding family protein	0.295965	7.38477	18.9026	4.97015e-09		1.73911	3.49429	1.95437	0.332534		1.73911	10.3599	5.68748	0.000841158
Ciclev10008459m.g	FAD-dependent oxidoreductase family protein	13.8	337.466	24.2853	7.41823e-86		30.1368	13.5413	0.45115	0.00401709		30.1368	221.548	7.3304	1.55482e-27
Ciclev10023966m.g	Cytochrome P450, family 83, subfamily B, polypeptide 1	0.805468	17.3726	19.2967	3.02443e-70		8.01016	3.27349	0.415958	0.218988		8.01016	40.9122	5.0569	1.56214e-28
Ciclev10013069m.g	AT2G47485.1	13.4759	269.831	19.8831	1.14256e-79		26.4465	45.5967	1.72138	0.0817718		26.4465	103.225	3.89223	1.42342e-11
Ciclev10012494m.g	NAD(P)-binding Rossmann-fold superfamily protein	1.26587	24.8387	18.2584	2.7742e-27		3.13243	6.7419	2.11664	0.104435		3.13243	16.9863	5.28591	4.73238e-06
Ciclev10006149m.g	Flowering promoting factor 1	0.491858	9.48226	16.1901	4.44479e-06		1.26686	1.79858	1.38901	0.955357		1.26686	7.55832	5.60287	0.0018982
Ciclev10013139m.g	Lipid transfer protein 1	6.46914	123.711	18.8474	1.01769e-20		29.3424	61.2121	2.08244	0.262204		29.3424	90.2537	3.06883	5.68197e-05
Ciclev10015600m.g	AT1G68440.1	5.26655	83.4545	15.5695	1.99335e-68		16.5081	40.4254	2.4401	7.41611e-07		16.5081	57.9978	3.49816	3.41424e-10
Ciclev10003688m.g	Sulfotransferase 2A	4.20914	64.92	15.0889	2.05135e-29		6.12921	3.47665	0.574173	0.545828		6.12921	24.3434	3.924	0.00930413
Ciclev10008936m.g	Geranylgeranyl reductase	5.95421	89.0781	14.7299	3.72628e-08		12.3722	16.9379	1.36607	0.69131		12.3722	81.6001	6.55058	4.64426e-08
Ciclev10029499m.g	Ferredoxin 3	86.6609	1175.04	13.5445	9.74006e-73		90.9726	269.992	2.96568	1.00002e-07		90.9726	315.352	3.46375	1.18883e-10
Ciclev10021575m.g	Protein of unknown function (DUF1637)	0.805273	10.6109	11.8317	4.48642e-12		1.51499	2.90336	1.85968	0.392596		1.51499	7.53397	4.72695	0.00032918
Ciclev10016066m.g	Molybdenum cofactor sulfurase family protein	2.95079	38.6393	12.6981	3.47968e-38		1.92967	4.10824	2.07337	0.0814932		1.92967	6.85819	3.42824	0.00543416
Ciclev10028113m.g	Nine-cis-epoxycarotenoid dioxygenase 4	12.6888	159.707	12.4958	7.30245e-41		30.8952	35.3212	1.1428	0.623825		30.8952	231.627	7.47623	2.69076e-31
Ciclev10028253m.g	Cytochrome P450, family 94, subfamily C, polypeptide 1	1.80044	22.6403	11.9658	5.91595e-08		13.6022	6.31064	0.467853	0.399645		13.6022	41.5558	3.04007	0.000231194
Ciclev10031811m.g	2-oxoglutarate (2OG) and Fe(II)-dependent oxygenase superfamily protein	3.62367	43.7115	11.7657	1.88572e-23		7.3311	4.7844	0.657292	0.736421		7.3311	41.5162	5.60027	1.64712e-10
Ciclev10009811m.g	AT2G25625.2	83.462	964.178	11.5397	1.28019e-58		79.3029	166.47	2.09779	0.00355592		79.3029	285.015	3.59074	8.97362e-14
Ciclev10011571m.g	UDP-Glycosyltransferase superfamily protein	17.9466	203.331	11.2725	7.51245e-56		26.3257	68.4753	2.59503	1.76363e-06		26.3257	87.7058	3.32274	2.92268e-11
Ciclev10003989m.g	Wall associated kinase-like 1	1.74721	18.6312	10.1402	3.24792e-12		1.89399	0.730185	0.416343	0.263667		1.89399	12.8651	6.50211	7.66358e-06
Ciclev10026376m.g	Jasmonate-zim-domain protein 1 (JAZ1)	29.4405	294.196	9.96244	1.75091e-22		56.9425	104.048	1.82579	0.350679		56.9425	211.801	3.71479	2.24062e-05
Ciclev10019325m.g	Vacuolar iron transporter (VIT) family protein	0.758831	7.56006	8.91917	2.11559e-10		0.673705	0.390757	0.634295	0.701077		0.673705	3.32838	4.43112	0.00576533
Ciclev10007630m.g	Arogenate dehydrogenase	5.9642	57.8191	9.55098	1.17204e-26		9.51781	21.2511	2.21996	2.16597e-05		9.51781	41.3664	4.31142	1.34831e-13
Ciclev10024927m.g	Lectin protein kinase family protein	0.265321	2.55182	7.25888	3.96963e-06		1.20025	1.73299	1.40972	0.783187		1.20025	3.63542	2.87284	0.225199
Ciclev10028564m.g	Plant U-box 23	1.92997	17.511	8.67546	2.53508e-07		4.91962	13.2328	2.65614	0.00488825		4.91962	15.1807	3.0442	0.0170204
Ciclev10028129m.g	O-fucosyltransferase family protein	0.830491	7.0995	7.73731	5.3058e-10		2.17855	6.49446	2.89415	0.0118907		2.17855	11.8801	5.25778	8.00712e-07
Ciclev10025206m.g	Hydroxyproline-rich glycoprotein family protein	5.91483	45.7647	7.62528	9.21693e-24		7.63386	19.2269	2.499	0.0186586		7.63386	26.5551	3.44655	0.00180144
Ciclev10020077m.g	UDP-Glycosyltransferase superfamily protein	1.59228	11.7723	7.01553	2.77455e-12		7.23898	5.26767	0.731392	0.820955		7.23898	23.1571	3.16898	1.95028e-07
Ciclev10030947m.g	Polygalacturonase 2	1.61394	11.8994	7.00105	1.50305e-16		7.11575	10.5082	1.47015	0.107905		7.11575	30.9802	4.30728	1.25253e-06
Ciclev10025933m.g	Elicitor-activated gene 3-2	259.154	1888.97	7.28656	2.89438e-38		330.552	922.976	2.79168	8.26656e-05		330.552	1733.1	5.24177	2.44556e-17
Ciclev10031307m.g	Cytochrome p450 79a2	0.993034	7.15352	6.63614	6.76373e-05		2.13994	3.99016	1.82601	0.347499		2.13994	6.56524	2.97563	0.0835542
Ciclev10010020m.g	Wound-responsive family protein	7.04439	49.3153	6.91666	3.19914e-18		7.98301	10.5992	1.32367	0.737251		7.98301	41.7807	5.18132	3.49896e-08
Ciclev10032562m.g	Sec14p-like phosphatidylinositol transfer family protein	3.91643	25.2547	6.31275	5.27359e-14		2.5734	6.1173	2.32562	0.195762		2.5734	17.1764	6.46235	4.85786e-08
Ciclev10019327m.g	Protein of unknown function (DUF3133)	0.523318	3.36063	5.55195	8.61394e-07		4.77815	5.55631	1.15952	0.510044		4.77815	20.8302	4.2906	1.74138e-11
Ciclev10026857m.g	Unknown	49.9456	316.467	6.32558	1.28482e-26		140.455	233.237	1.6601	0.00579742		140.455	434.949	3.09521	1.32525e-08
Ciclev10017099m.g	Protein of unknown function, DUF538	11.5716	68.7726	5.90089	7.23097e-20		7.90464	18.7952	2.36053	0.0106786		7.90464	26.8692	3.36919	5.09887e-05
Ciclev10017300m.g	Wound-responsive family protein	2.95628	17.3644	5.71426	2.05648e-05		2.93801	0.942176	0.343045	0.080357		2.93801	13.2362	4.38976	0.000540707
Ciclev10012455m.g	NAD(P)-binding Rossmann-fold superfamily protein	81.713	467.544	5.716	9.75314e-35		81.2422	151.546	1.8643	0.0115184		81.2422	314.955	3.8732	8.70634e-15
Ciclev10032922m.g	C2H2-type zinc finger family protein	1.13285	6.41621	5.28548	1.23112e-07		3.39135	6.25976	1.82158	0.335562		3.39135	14.1854	4.09165	1.71786e-05
Ciclev10012552m.g	Allene oxide cyclase 2	94.2735	513.214	5.43918	9.16406e-36		129.622	262.33	2.02302	0.000364744		129.622	434.901	3.35333	3.61409e-10
Ciclev10000326m.g	alpha/beta-Hydrolases superfamily protein	0.881211	4.52595	4.71453	2.39544e-07		0.81647	2.24413	2.55778	0.0299304		0.81647	3.6066	4.04443	0.000954616
Ciclev10014658m.g	CTP synthase family protein	5.8163	29.7411	5.04388	2.62002e-22		15.2462	29.8729	1.95312	0.000432461		15.2462	46.6817	3.04842	4.42716e-10
Ciclev10008420m.g	Chalcone-flavanone isomerase family protein	2.27674	11.4335	4.85266	7.52584e-07		3.24809	7.59412	2.29806	0.00429556		3.24809	10.6315	3.20526	0.000536428
Ciclev10032816m.g	WRKY DNA-binding protein 75	53.2766	263.999	4.94785	7.55149e-32		60.9196	103.094	1.69117	0.00909477		60.9196	190.478	3.12323	8.56799e-07
Ciclev10022473m.g	Cytochrome P450, family 71, subfamily B, polypeptide 37	14.2832	70.4833	4.90736	9.1079e-20		29.8744	21.3316	0.714997	0.469495		29.8744	176.439	5.88968	1.688e-21
Ciclev10012941m.g	AT3G10120.1	2.23078	10.645	4.61005	1.95677e-05		1.46263	2.64501	1.75666	0.574165		1.46263	4.46173	2.91927	0.168324
Ciclev10016176m.g	Anthranilate synthase beta subunit 1	19.1999	85.7696	4.44924	1.05208e-21		14.9818	16.699	1.11386	0.745709		14.9818	53.9576	3.58431	1.81648e-11
Ciclev10004103m.g	Cytochrome P450, family 83, subfamily B, polypeptide 1	14.6922	63.842	4.3227	2.91677e-26		46.4729	22.018	0.474912	0.00200633		46.4729	165.811	3.56239	4.58059e-12
Ciclev10032086m.g	Polygalacturonase inhibiting protein 1	30.6953	130.669	4.24639	4.2338e-17		61.6721	169.633	2.74772	0.000354538		61.6721	218.216	3.53421	2.3534e-10
Ciclev10026640m.g	AT5G65300.1	28.0628	117.028	4.15895	3.47911e-18		53.7671	85.2295	1.58408	0.0440422		53.7671	202.477	3.76069	4.48625e-13
Ciclev10001029m.g	alpha/beta-Hydrolases superfamily protein	4.92374	19.3458	3.87078	2.95244e-10		4.15014	7.80243	1.85933	0.106917		4.15014	13.7284	3.25363	0.00209289
Ciclev10011841m.g	PHYTOENE SYNTHASE	45.6713	171.933	3.75854	4.68346e-19		71.4096	89.831	1.25761	0.263768		71.4096	221.083	3.09305	1.12941e-10
Ciclev10029311m.g	RAC-like 3	18.8936	66.848	3.52477	1.24646e-16		19.5909	53.9832	2.74661	2.02379e-06		19.5909	71.5209	3.63727	1.43982e-10
Ciclev10031177m.g	Lung seven transmembrane receptor family protein	3.43881	11.6723	3.32662	3.80407e-08		2.33121	4.03391	1.70035	0.151887		2.33121	7.44916	3.10511	0.000329555
Ciclev10001273m.g	NAD(P)-linked oxidoreductase superfamily protein	5.02017	16.9838	3.33656	1.48462e-07		3.11875	1.88357	0.616256	0.719062		3.11875	9.72791	3.05333	0.02582
Ciclev10020423m.g	Pectin lyase-like superfamily protein	31.0688	103.419	3.32124	7.50951e-10		114.676	88.7148	0.773808	0.799237		114.676	435.918	3.79885	2.91278e-09
Ciclev10017293m.g	AT2G20820.1	54.7383	180.849	3.29968	5.91124e-17		42.1138	124.501	2.95167	3.25479e-08		42.1138	127.573	3.02444	1.30974e-09
Ciclev10026001m.g	2-oxoglutarate (2OG) and Fe(II)-dependent oxygenase superfamily protein	0.632905	2.06324	2.9516	0.0708956		0.51777	0.976183	1.74205	0.622782		0.51777	4.93045	9.52248	0.000114189
Ciclev10032093m.g	NAD(P)-linked oxidoreductase superfamily protein	5.26897	16.7101	3.13098	1.98036e-08		7.17524	7.27068	1.01312	0.955357		7.17524	22.1953	3.09332	5.11122e-06
Ciclev10032785m.g	AT5G61360.1	2.11276	0	0.0451925	0.000115171		10.6424	4.05555	0.386835	0.027543		10.6424	3.4152	0.327226	0.0187816
Ciclev10022001m.g	Kunitz family trypsin and protease inhibitor protein	588.288	1.88064	0.00336621	7.04888e-43		5.22208	4.09373	0.787988	0.955357		5.22208	0.346851	0.0839618	0.00220207
Ciclev10009662m.g	Uncharacterised protein family (UPF0497)	17.5978	0.061707	0.00913715	6.65239e-24		1.30042	1.29831	0.998498	1		1.30042	0	0.0714074	0.000689956
Ciclev10028101m.g	Proline-rich protein 2	140.083	0.604423	0.00502503	1.42497e-144		3.28166	3.48561	1.06031	1		3.28166	0.725826	0.244207	0.114829
Ciclev10022906m.g	Serine protease inhibitor, potato inhibitor I-type family protein	43.0131	0.257863	0.00830056	5.67723e-63		6.94626	6.19985	0.894071	1		6.94626	0.413503	0.0728761	1.04304e-07
Ciclev10002768m.g	Heavy metal transport/detoxification superfamily protein	246.687	1.57832	0.00680066	5.72186e-75		84.4969	28.7885	0.341485	1.308e-06		84.4969	16.7836	0.199577	1.93894e-19
Ciclev10022909m.g	Serine protease inhibitor, potato inhibitor I-type family protein	21.3813	0.186525	0.0133383	5.57459e-18		3.88849	2.49164	0.649781	0.922952		3.88849	0.146535	0.0618118	0.0170204
Ciclev10019810m.g	Cytochrome P450, family 93, subfamily D, polypeptide 1	30.6779	0.303149	0.0130986	2.78937e-49		3.81333	1.71471	0.463725	0.323258		3.81333	0.577861	0.173218	0.00241817
Ciclev10006791m.g	Cell wall / vacuolar inhibitor of fructosidase 1	36.6127	0.455334	0.0151265	1.43689e-36		14.1146	8.22476	0.585649	0.0958709		14.1146	4.36692	0.314249	0.00571318
Ciclev10009866m.g	AT5G54585.1	36.1921	0.517106	0.0170039	4.87619e-35		12.2605	7.31248	0.599693	0.622782		12.2605	4.06914	0.337297	0.0352129
Ciclev10016441m.g	SGNH hydrolase-type esterase superfamily protein	4.05538	0.0638554	0.0394321	1.99652e-07		4.03845	4.71064	1.16242	0.924933		4.03845	0.861558	0.232347	0.0167778
Ciclev10020607m.g	Alcohol dehydrogenase 1	254.727	5.20584	0.0208214	5.77876e-72		19.485	10.0472	0.518112	0.0686356		19.485	4.86004	0.253257	6.33091e-06
Ciclev10021017m.g	Heavy metal transport/detoxification superfamily protein	5.92617	0.139472	0.0397388	8.49241e-10		5.73922	3.8287	0.672813	0.666152		5.73922	1.84203	0.332584	0.0364022
Ciclev10013742m.g	AT5G01015.1	67.9388	1.73566	0.0269796	9.71296e-32		26.8087	11.2431	0.421541	0.0228314		26.8087	5.25701	0.199081	0.000103139
Ciclev10016864m.g	PLANT CADMIUM RESISTANCE 2	4.48136	0.121303	0.0483051	3.76466e-06		1.73453	2.56601	1.45324	0.954828		1.73453	0.575006	0.367945	0.756567
Ciclev10018908m.g	Leucine-rich repeat transmembrane protein kinase	7.99826	0.237171	0.041635	1.26025e-16		4.06809	1.5117	0.386676	0.322934		4.06809	0.456221	0.133448	0.0325719
Ciclev10030970m.g	NSP-interacting kinase 2	14.3597	0.553539	0.0451974	9.1162e-38		2.55817	0.91674	0.382497	0.103765		2.55817	0.561108	0.248708	0.00878691
Ciclev10012232m.g	Nuclear factor Y, subunit A10	8.23603	0.340773	0.0528757	3.16375e-13		6.58758	11.8128	1.78134	0.123434		6.58758	2.04681	0.321015	0.0372134
Ciclev10016177m.g	S-adenosyl-L-methionine-dependent methyltransferases superfamily protein	17.9636	0.91988	0.0564606	3.34955e-16		4.27058	2.42947	0.578748	0.577919		4.27058	1.16795	0.29011	0.0943243
Ciclev10022211m.g	Kunitz family trypsin and protease inhibitor protein	23.5101	1.22743	0.0562231	1.10943e-22		6.87464	4.00675	0.588812	0.339907		6.87464	0.350974	0.0646591	3.10666e-08
Ciclev10017070m.g	MLP-like protein 423	27.7397	1.70539	0.0648494	5.99057e-15		14.8269	9.60907	0.650442	0.598448		14.8269	4.70269	0.321748	0.00582104
Ciclev10020580m.g	Leucine-rich repeat protein kinase family protein	4.15173	0.27766	0.0888252	0.000141008		5.77936	2.93192	0.515688	0.375747		5.77936	1.82641	0.327657	0.0770542
Ciclev10006496m.g	Disease resistance family protein / LRR family protein	2.08106	0.155828	0.117295	3.79009e-05		4.02822	2.77275	0.69588	0.862277		4.02822	1.30436	0.340184	0.162894
Ciclev10004099m.g	AT4G19950.1	14.6428	1.11007	0.082079	1.32925e-13		7.84668	4.07025	0.524779	0.28576		7.84668	2.43575	0.319096	0.0212099
Ciclev10023557m.g	Kunitz family trypsin and protease inhibitor protein	15.847	1.27601	0.0862864	1.04e-07		3.01647	2.42079	0.80886	1		3.01647	0.441299	0.17369	0.0458943
Ciclev10022370m.g	AUX/IAA transcriptional regulator family protein	108.512	8.83964	0.0823077	9.6377e-22		184.024	76.2581	0.41471	5.62395e-05		184.024	42.2788	0.230165	3.47228e-08
Ciclev10001068m.g	HXXXD-type acyl-transferase family protein	32.2134	2.71794	0.0872066	7.32848e-35		10.611	5.48496	0.521422	0.126022		10.611	2.06272	0.201916	2.27651e-06
Ciclev10009423m.g	AT1G52140.1	36.0845	3.50473	0.0996208	3.22223e-28		20.1575	16.0413	0.796809	0.792136		20.1575	2.64845	0.135676	6.65674e-17
Ciclev10005926m.g	Plant invertase/pectin methylesterase inhibitor superfamily protein	16.116	1.6638	0.108769	5.45271e-14		3.82046	28.4663	7.28646	0.0107056		3.82046	1.04698	0.292562	0.443991
Ciclev10003664m.g	Autoinhibited Ca2+-ATPase 11	3.53799	0.385702	0.133508	0.000298051		5.23787	2.42914	0.473811	0.108362		5.23787	1.65225	0.328268	0.136941
Ciclev10029111m.g	NmrA-like negative transcriptional regulator family protein	41.5275	4.851	0.118936	6.0269e-19		7.73421	7.5735	0.979486	0.941419		7.73421	1.30393	0.179205	0.0126237
Ciclev10022287m.g	CCT motif family protein	4.30554	0.515482	0.139706	6.55308e-08		0.689371	0.34076	0.558368	0.522577		0.689371	0.154343	0.32221	0.0773843
Ciclev10011766m.g	Bifunctional inhibitor/lipid-transfer protein/seed storage 2S albumin superfamily protein	5.42665	0.658709	0.137282	3.8492e-05		0.842854	1.00623	1.17328	1		0.842854	0.0644797	0.174449	0.166621
Ciclev10002540m.g	GATA type zinc finger transcription factor family protein	7.14857	0.959881	0.146219	0.000124381		6.55157	3.5473	0.548337	0.313957		6.55157	1.63459	0.260779	0.00406423
Ciclev10013090m.g	AT5G02160.1	13.7979	1.96355	0.148479	6.42461e-22		6.76808	3.10128	0.466109	0.0441252		6.76808	2.22555	0.338603	9.69179e-05
Ciclev10013224m.g	AT5G03120.1	7.13054	1.11571	0.168135	0.000140122		3.37741	1.9866	0.600044	0.612302		3.37741	0.706797	0.232011	0.136039
Ciclev10004642m.g	Purple acid phosphatase 15	3.07453	0.530104	0.198487	0.000621902		3.48327	4.20706	1.20199	0.702256		3.48327	0.827104	0.258731	0.00806211
Ciclev10031272m.g	Cytochrome P450, family 87, subfamily A, polypeptide 6	76.6185	13.9728	0.183435	3.29881e-17		73.2265	34.9057	0.477395	0.00619262		73.2265	24.4909	0.335362	8.55576e-10
Ciclev10019580m.g	ACC synthase 10	19.9035	4.03025	0.206476	1.20317e-09		10.897	14.5505	1.33222	0.469185		10.897	2.14257	0.203925	4.91095e-07
Ciclev10004764m.g	Major facilitator superfamily protein	6.31633	1.28332	0.215593	1.21871e-06		3.37275	1.20113	0.374668	0.18449		3.37275	0.680864	0.224854	0.0153696
Ciclev10029602m.g	AT5G60400.3	12.3177	2.65294	0.221695	8.81042e-06		5.52854	8.05097	1.44815	0.473197		5.52854	1.5517	0.293451	0.184213
Ciclev10028631m.g	Zinc finger (C2H2 type) family protein	3.6689	0.801077	0.239082	0.000966493		3.2586	3.03353	0.932989	1		3.2586	0.875807	0.29054	0.0167394
Ciclev10031262m.g	beta glucosidase 13	5.38186	1.26018	0.248124	2.13778e-05		3.42886	4.64652	1.34506	0.58647		3.42886	0.993231	0.309797	0.0115509
Ciclev10031400m.g	MATE efflux family protein	30.4329	7.54618	0.250424	1.51247e-12		13.282	5.20867	0.396702	0.00452127		13.282	4.31499	0.329919	0.000119056
Ciclev10006113m.g	LOB domain-containing protein 4	16.1042	3.99509	0.252719	0.00039742		11.6333	5.46925	0.474654	0.193559		11.6333	2.9665	0.261351	9.53092e-05
Ciclev10031846m.g	Related to ABI3/VP1 2	59.6881	15.1929	0.255784	1.06235e-09		72.2438	73.0311	1.01088	0.963212		72.2438	20.1799	0.280327	1.99369e-06
Ciclev10031433m.g	Cycling DOF factor 2	9.23675	2.43133	0.271115	6.26909e-07		4.89908	2.25232	0.47055	0.343643		4.89908	1.57859	0.33578	0.0231528
Ciclev10015337m.g	AT4G31980.1	7.69269	2.04273	0.274966	0.00144086		3.07118	2.31436	0.761345	1		3.07118	0.937235	0.327081	0.183245
Ciclev10028444m.g	Fasciclin-like arabinogalactan family protein	4.55106	1.27795	0.296265	0.000398934		3.39661	1.85307	0.558561	0.654415		3.39661	0.559952	0.18874	0.172362
Ciclev10031215m.g	Cytochrome P450, family 82, subfamily C, polypeptide 4	245.409	69.1173	0.281934	2.57438e-14		160.436	78.7456	0.49114	0.00308904		160.436	53.4883	0.33381	9.39781e-09

## Sheet: Table S7
Supplementary Table S7. RPKM values and annotation of DEGs that responded to either ethylene treatment, 5ºC or 15ºC. Orange shading indicates the up-regulated genes while yellow shading indicates down-regulated genes.
Gene ID	Annotation	Control	Ethylene	Ethylene vs. Control	FDR		25ºC	15ºC	5ºC vs. 25ºC	FDR		25ºC	15ºC	15ºC vs. 25ºC	FDR
Ciclev10006220m.g	Unknown	0.591235	602.509	871.785	9.34922e-133		1.08843	323.897	272.626	1.44759e-92		1.08843	42.5728	35.9069	1.95718e-23
Ciclev10006457m.g	Protein of unknown function, DUF538	0	7.75217	78.5217	8.46217e-14		0	10.8054	109.054	8.29945e-11		0	3.99217	40.9217	1.57404e-05
Ciclev10017691m.g	Mo25 family protein	0	4.68298	47.8298	1.00835e-11		0.0533448	10.6885	70.3546	3.61995e-18		0.0533448	2.51249	17.0367	8.357e-05
Ciclev10033510m.g	TRICHOME BIREFRINGENCE-LIKE 38	0	8.80785	89.0785	4.19999e-28		0.0555864	2.92809	19.4624	2.0555e-07		0.0555864	1.55027	10.6068	0.00744735
Ciclev10001106m.g	HXXXD-type acyl-transferase family protein	0	4.67625	47.7625	2.96736e-15		0.0372464	0.830699	6.78122	0.0438145		0.0372464	2.27723	17.3209	0.000103347
Ciclev10015791m.g	Galacturonosyltransferase-like 10	0	71.6735	717.735	5.85002e-46		14.485	233.668	16.028	0.0378115		14.485	143.285	9.831	0.227091
Ciclev10033079m.g	AT2G35290.1	0	3.87988	39.7988	0.00181704		0.77471	12.2141	14.0779	0.00186474		0.77471	9.87105	11.3993	0.000536073
Ciclev10017106m.g	Thioredoxin superfamily protein	0	6.76578	68.6578	5.17497e-09		1.67133	15.1973	8.63606	0.00627312		1.67133	5.82249	3.34353	0.301278
Ciclev10017572m.g	AT1G30190.1	0	22.1231	222.231	3.62361e-37		4.62653	15.3074	3.25977	0.000369916		4.62653	15.3709	3.27321	0.00350374
Ciclev10004935m.g	UDP-Glycosyltransferase superfamily protein	0.434228	350.918	657.057	7.03266e-203		84.7276	436.779	5.1502	2.45413e-07		84.7276	423.854	4.99783	9.50677e-07
Ciclev10001070m.g	alpha/beta-Hydrolases superfamily protein	0.442547	340.164	627.161	2.46806e-201		1.87364	16.8548	8.59062	3.99329e-13		1.87364	8.51319	4.36411	0.000988146
Ciclev10033177m.g	Plant protein 1589 of unknown function	0.696978	476.406	597.891	5.3096e-178		22.744	434.59	19.0287	7.89078e-43		22.744	110.941	4.86084	9.77572e-19
Ciclev10014457m.g	Zinc finger (C3HC4-type RING finger) family protein	0.0671374	40.3356	241.93	1.3506e-129		0.622852	29.9016	41.5045	1.40455e-30		0.622852	23.3872	32.4923	8.04506e-21
Ciclev10011377m.g	Laccase 7	0.989745	385.983	354.287	8.55629e-184		0.564955	52.4242	78.9891	4.84228e-70		0.564955	3.38655	5.24329	0.00484655
Ciclev10020637m.g	Oxidoreductase family protein	1.0352	382.481	337.015	1.04285e-189		9.57742	85.3901	8.83397	1.13159e-27		9.57742	45.6382	4.72628	9.77572e-19
Ciclev10004839m.g	Major facilitator superfamily protein	0.140581	46.0041	191.637	1.02081e-98		0.295493	8.36735	21.4096	6.06021e-15		0.295493	4.63058	11.9612	1.44249e-10
Ciclev10019207m.g	Sulfate transporter 3;1	1.07032	259.664	221.961	1.34325e-163		4.07776	224.911	53.8592	1.17477e-48		4.07776	69.3872	16.6326	2.52898e-27
Ciclev10019159m.g	Receptor-like protein kinase 1	0.0925441	17.9995	94.002	1.75769e-70		2.77414	21.1116	7.38017	1.25007e-19		2.77414	11.4602	4.02215	1.36855e-08
Ciclev10031067m.g	Nitrate transporter 1:2	0.198476	38.0959	127.97	8.43927e-87		1.18574	5.10762	4.05027	4.3917e-05		1.18574	5.82254	4.60631	3.59437e-06
Ciclev10015458m.g	F-box family protein	0.453019	81.1985	147.008	4.61022e-123		2.39011	97.5019	39.1958	1.75327e-56		2.39011	19.7072	7.95435	5.28477e-10
Ciclev10015553m.g	F-box family protein	0.24751	43.194	124.583	1.6617e-26		0.0925671	222.502	1155.97	5.61371e-91		0.0925671	27.3559	142.579	0.00460562
Ciclev10032983m.g	Response regulator 17	1.02385	155.098	138.095	3.96707e-93		8.50482	64.175	7.46965	1.03451e-14		8.50482	34.6148	4.03434	1.2248e-05
Ciclev10031986m.g	Gibberellin 2-oxidase 8	1.43199	172.902	112.926	3.11451e-61		6.60157	157.665	23.5415	3.09473e-42		6.60157	75.6548	11.304	4.98818e-42
Ciclev10001439m.g	Branched-chain amino acid transaminase 2	3.41806	399.842	113.683	1.12475e-130		36.9757	471.186	12.7115	4.97019e-21		36.9757	148.911	4.01909	4.20109e-08
Ciclev10019265m.g	Fatty acid hydroxylase superfamily	5.83215	651.552	109.851	4.32185e-168		48.1307	254.432	5.27738	1.32496e-09		48.1307	157.375	3.26503	4.20109e-08
Ciclev10015986m.g	Myb domain protein 62	0.263017	27.2901	75.4515	1.44957e-48		0.119934	5.16309	23.9303	7.58182e-06		0.119934	2.7444	12.933	0.00105441
Ciclev10010291m.g	Barwin-related endoglucanase	0.103649	10.6724	52.897	2.92954e-10		0.477027	3.95142	7.02119	0.0410276		0.477027	8.08592	14.1864	0.000646031
Ciclev10018148m.g	AT1G29290.1	0.394157	34.5326	70.0842	1.15978e-58		9.37822	33.0317	3.49556	8.29371e-11		9.37822	33.7817	3.5747	1.07821e-11
Ciclev10013383m.g	SELT-like protein precursor	0.0578519	4.53061	29.3351	6.02874e-05		0.393482	2.99454	6.27082	0.219755		0.393482	3.19085	6.66863	0.139453
Ciclev10012421m.g	NAD(P)-binding Rossmann-fold superfamily protein	10.4155	783.478	74.5162	3.79592e-67		95.935	668.917	6.96639	5.17483e-24		95.935	689.685	7.18265	1.97048e-28
Ciclev10004783m.g	Pectin lyase-like superfamily protein	3.97333	269.23	66.1204	8.23904e-85		9.00482	176.509	19.3973	7.39534e-18		9.00482	131.561	14.4606	1.48806e-15
Ciclev10003138m.g	HXXXD-type acyl-transferase family protein	1.233	77.9879	58.5807	8.5831e-108		2.37046	9.16851	3.75174	0.00618748		2.37046	20.6006	8.37927	1.49382e-20
Ciclev10017856m.g	UDP-glucosyltransferase 74F2	0.0946667	5.29111	27.694	1.1081e-07		0.878057	2.69394	2.85663	0.103303		0.878057	3.21382	3.38817	0.115309
Ciclev10002610m.g	AT1G77400.1	0.531333	28.8754	45.8956	2.72094e-41		2.30017	9.06634	3.81904	0.00476563		2.30017	13.7669	5.77745	6.68077e-07
Ciclev10022365m.g	Homeobox 7	9.55286	511.984	53.05	4.20206e-117		41.9881	546.316	12.9827	1.50133e-36		41.9881	140.647	3.34411	3.75551e-12
Ciclev10006194m.g	Ribosomal protein S24e family protein	2.57922	132.63	49.5405	6.56845e-93		4.65602	21.9555	4.63738	0.0185315		4.65602	20.1344	4.25447	0.0610039
Ciclev10013482m.g	F-box family protein	0.218721	10.8955	34.4987	3.77137e-19		1.31589	5.9508	4.27349	0.00870946		1.31589	4.3482	3.14162	0.0809823
Ciclev10009909m.g	SAUR-like auxin-responsive protein family	0.321946	14.9693	35.7139	2.22784e-16		0.716868	16.6236	20.4728	2.49301e-13		0.716868	26.4551	32.5084	1.95718e-23
Ciclev10010049m.g	Ubiquitin-conjugating enzyme 22	2.55654	116.385	43.8482	7.78505e-57		17.0336	86.8149	5.07277	8.86389e-11		17.0336	161.446	9.42857	2.31027e-26
Ciclev10032834m.g	P-loop containing nucleoside triphosphate hydrolases superfamily protein	0.6303	26.5238	36.4559	4.8794e-24		2.27915	12.2627	5.19627	6.02999e-05		2.27915	9.53557	4.05001	0.00285635
Ciclev10024697m.g	Pleiotropic drug resistance 12	2.57544	107.004	40.0324	5.23444e-90		13.4563	73.1485	5.40326	4.42731e-10		13.4563	112.647	8.31691	1.17842e-26
Ciclev10029283m.g	LOB domain-containing protein 11	1.16782	46.9762	37.1315	3.10982e-54		2.01313	11.509	5.49376	6.68766e-05		2.01313	7.7623	3.72069	0.00481066
Ciclev10015105m.g	UDP-Glycosyltransferase superfamily protein	0.780638	31.1895	35.5305	1.0991e-38		1.63114	18.3166	10.6384	2.60116e-09		1.63114	33.4632	19.3879	6.01462e-22
Ciclev10029376m.g	Unknown	10.8312	420.558	38.4825	1.27085e-109		41.1279	169.077	4.10346	7.30094e-09		41.1279	127.456	3.09393	6.93763e-06
Ciclev10005491m.g	Chitinase A	5.29591	195.607	36.2694	7.76137e-42		2.94136	68.3815	22.5167	1.47964e-41		2.94136	16.0126	5.29782	8.89326e-07
Ciclev10015249m.g	HXXXD-type acyl-transferase family protein	1.47406	54.3338	34.5819	4.14719e-58		4.59803	40.7068	8.68593	1.51747e-07		4.59803	36.3366	7.75571	3.52102e-20
Ciclev10021324m.g	Galactose mutarotase-like superfamily protein	2.99881	107.298	34.6578	5.54346e-66		9.75002	45.2851	4.60761	1.06935e-15		9.75002	57.406	5.83816	3.43941e-21
Ciclev10012384m.g	Plasma membrane intrinsic protein 1;4	6.34268	215.562	33.4739	7.29647e-71		2.4477	62.2156	24.4596	7.88893e-08		2.4477	61.7974	24.2954	1.65754e-16
Ciclev10020907m.g	UDP-D-glucose/UDP-D-galactose 4-epimerase 1	17.1012	574.111	33.382	5.69245e-98		37.8096	269.873	7.12151	2.90865e-24		37.8096	148.085	3.90891	3.48582e-14
Ciclev10015790m.g	Peroxidase superfamily protein	18.2142	606.462	33.1198	1.09799e-66		12.0943	83.2325	6.8337	0.000951596		12.0943	59.243	4.86643	0.0200245
Ciclev10000709m.g	Cytokinin oxidase 5	1.57506	52.1645	31.2016	1.79121e-59		1.8122	7.86937	4.16764	2.80866e-07		1.8122	10.2737	5.42502	1.95921e-11
Ciclev10015912m.g	NAD(P)-binding Rossmann-fold superfamily protein	0.367932	11.1154	23.968	3.1817e-12		1.80931	17.8706	9.41209	1.61783e-12		1.80931	5.64373	3.00827	0.0358837
Ciclev10015955m.g	Protein of unknown function (DUF506)	8.02538	241.918	29.7854	6.76321e-85		16.4847	222.553	13.4252	7.15184e-26		16.4847	104.628	6.31472	3.73893e-16
Ciclev10004995m.g	Eukaryotic aspartyl protease family protein	0.272582	8.21432	22.3154	5.20551e-10		0.684749	10.1556	13.0687	1.9814e-11		0.684749	3.11494	4.09677	0.0225796
Ciclev10016341m.g	Aluminium induced protein with YGL and LRDR motifs	2.49167	73.3397	28.3368	6.08993e-55		2.92659	121.622	40.2175	4.68881e-47		2.92659	10.0076	3.3396	0.00215696
Ciclev10026007m.g	Cinnamoyl coa reductase 1	11.9405	337.328	28.0243	1.66656e-105		18.9095	137.457	7.23623	3.52032e-22		18.9095	144.501	7.60679	4.26617e-26
Ciclev10018160m.g	Peroxidase superfamily protein	14.5003	404.984	27.745	4.69389e-94		7.07416	35.1288	4.91051	0.00602155		7.07416	35.0701	4.90233	0.00770745
Ciclev10001325m.g	Auxin efflux carrier family protein	1.60371	41.1554	24.215	1.50818e-62		5.66053	52.2494	9.08759	8.40986e-28		5.66053	17.8921	3.12335	4.22666e-07
Ciclev10022100m.g	Osmotin 34	2.84396	71.083	24.1793	4.75367e-46		0.740519	80.8084	96.2601	2.87658e-37		0.740519	8.21986	9.89848	0.000163171
Ciclev10005281m.g	Senescence-related gene 1	6.17418	152.619	24.3408	0.00616135		1.66639	14.6761	8.36512	1.6406e-05		1.66639	11.7194	6.69129	0.00035454
Ciclev10015460m.g	Mitogen-activated protein kinase kinase kinase 18 (MAPKKK18)	3.23673	78.2538	23.4822	9.65537e-40		21.858	131.544	5.99528	1.27878e-06		21.858	83.1095	3.78949	0.00207985
Ciclev10013104m.g	Unknown	0.219205	5.27859	16.85	4.69461e-07		0.585849	10.7038	15.7524	4.82747e-10		0.585849	2.24622	3.4209	0.308292
Ciclev10011621m.g	PYRIMIDINE 4	7.44711	171.518	22.7396	1.3747e-92		17.5977	216.302	12.2277	4.40624e-29		17.5977	68.521	3.87741	9.46136e-11
Ciclev10026439m.g	VQ motif-containing protein	1.80637	41.5498	21.8476	1.40403e-37		0.237952	9.35097	27.9654	2.77747e-09		0.237952	2.95227	9.03165	0.00115783
Ciclev10002694m.g	Acyl-CoA N-acyltransferases (NAT) superfamily protein	1.47571	33.8411	21.5402	1.03261e-35		0.518993	13.1928	21.4749	1.27878e-06		0.518993	3.07539	5.12993	0.0251006
Ciclev10021265m.g	Ethylene response factor 061	19.1713	433.779	22.5142	1.93076e-57		140.37	434.439	3.09346	1.62604e-07		140.37	469.194	3.34087	1.68882e-09
Ciclev10028014m.g	Concanavalin A-like lectin protein kinase family protein	1.35561	27.3744	18.8748	2.06382e-22		1.60998	13.1066	7.72327	2.01965e-08		1.60998	4.99961	2.98226	0.146543
Ciclev10011382m.g	Acyl activating enzyme 12	3.40928	67.4131	19.2385	3.61617e-80		7.68137	29.3013	3.77842	3.79243e-05		7.68137	36.2346	4.66944	1.89296e-12
Ciclev10015634m.g	TRICHOME BIREFRINGENCE-LIKE 39	13.467	260.997	19.2451	2.54499e-35		24.946	76.7538	3.0685	4.04842e-09		24.946	82.8632	3.31243	2.47706e-11
Ciclev10032900m.g	RING/U-box superfamily protein	29.2196	551.804	18.8237	3.26962e-78		31.6518	138.442	4.36328	2.44787e-15		31.6518	207.289	6.53156	1.95718e-23
Ciclev10003381m.g	Arabidopsis protein of unknown function (DUF241)	1.11686	20.1207	16.6171	8.71193e-11		2.7488	18.6648	6.58691	5.31977e-07		2.7488	24.0859	8.48985	2.96186e-10
Ciclev10005522m.g	Chitinase A	5.2596	85.3296	15.9395	2.98645e-55		8.04032	66.8084	8.21939	3.19696e-16		8.04032	42.9685	5.29077	1.36236e-12
Ciclev10016277m.g	NAD(P)-binding Rossmann-fold superfamily protein	5.24461	82.525	15.4595	7.94187e-26		21.7333	211.518	9.69247	8.26677e-31		21.7333	77.7914	3.56755	7.89828e-14
Ciclev10019854m.g	O-acyltransferase (WSD1-like) family protein	0.375823	5.59705	11.973	1.21076e-06		1.00544	3.59907	3.34625	0.0121371		1.00544	3.28124	3.05873	0.0795617
Ciclev10018938m.g	High affinity K+ transporter 5	0.632495	9.00709	12.433	2.76034e-19		0.526776	2.76164	4.56564	0.000325128		0.526776	8.93702	14.4182	2.04079e-05
Ciclev10028039m.g	Concanavalin A-like lectin protein kinase family protein	0.524045	7.35373	11.9442	5.79709e-13		1.6793	6.33115	3.61442	0.000217422		1.6793	5.44906	3.11867	0.0074758
Ciclev10011949m.g	Fatty acid desaturase 2	36.8443	496.97	13.4546	2.51897e-75		67.4579	206.656	3.06043	5.15166e-09		67.4579	375.624	5.5615	2.33406e-17
Ciclev10015138m.g	Uridine diphosphate glycosyltransferase 74E2	19.7113	262.346	13.2473	4.73062e-40		24.7891	195.276	7.84984	3.19657e-25		24.7891	180.071	7.23892	9.02266e-26
Ciclev10023610m.g	Leucine-rich repeat transmembrane protein kinase family protein	0.941693	11.4854	11.1217	1.42885e-37		2.23066	9.25946	4.01579	3.78158e-17		2.23066	6.72851	2.92985	1.13054e-10
Ciclev10004779m.g	Major facilitator superfamily protein	1.13704	13.6884	11.1463	7.16152e-20		2.83364	9.90105	3.40909	0.000819939		2.83364	22.441	7.68362	3.37073e-12
Ciclev10001415m.g	Plant stearoyl-acyl-carrier-protein desaturase family protein	54.6515	650.854	11.8892	4.52384e-61		96.6389	566.395	5.85592	8.30441e-15		96.6389	424.801	4.39225	2.67749e-12
Ciclev10031694m.g	Phosphoribosyltransferase family protein	9.39588	107.652	11.3472	6.68969e-53		13.9754	96.0814	6.83332	8.3095e-17		13.9754	51.9994	3.70147	2.00031e-09
Ciclev10007738m.g	Fatty acid hydroxylase superfamily	28.6557	328.155	11.4153	2.60407e-59		79.0951	285.189	3.60236	9.74388e-09		79.0951	353.539	4.46542	2.95915e-18
Ciclev10033996m.g	AT3G55646.1	0.573532	6.52553	9.837	0.000509343		0.0751886	6.21609	36.0531	2.86795e-10		0.0751886	5.80649	33.715	4.58986e-08
Ciclev10021739m.g	AT4G24110.1	0.940371	10.5783	10.264	2.36926e-07		2.44994	11.6169	4.59497	0.000349673		2.44994	12.3301	4.87468	1.2212e-05
Ciclev10012852m.g	Zinc finger (AN1-like) family protein	2.50633	27.3443	10.5299	2.61433e-14		2.40292	46.9148	18.784	5.60924e-38		2.40292	11.7393	4.73019	0.00258991
Ciclev10005833m.g	Glutathione S-transferase tau 7	0.436358	4.55768	8.68389	0.00334081		0.709046	16.166	20.1052	4.04911e-13		0.709046	6.56554	8.23876	0.000177166
Ciclev10029451m.g	Hemoglobin 1	3.14084	32.1527	9.95194	6.60291e-18		2.18897	21.2455	9.32537	5.73041e-11		2.18897	27.9979	12.2753	4.4177e-18
Ciclev10015056m.g	UDP-Glycosyltransferase superfamily protein	2.53371	25.272	9.63355	1.26439e-30		2.83423	26.6472	9.11558	2.96182e-24		2.83423	19.3723	6.63628	3.01019e-13
Ciclev10020868m.g	Similar to RCD one 5	6.49103	64.6537	9.82452	2.71287e-49		12.2319	143.113	11.6132	1.67339e-32		12.2319	39.0501	3.1747	1.32831e-09
Ciclev10015896m.g	Fatty acid desaturase family protein	0.372308	3.64359	7.92616	0.00820411		0.489305	5.52385	9.5432	8.76089e-07		0.489305	5.08023	8.79041	2.8256e-06
Ciclev10014386m.g	S-locus lectin protein kinase family protein	3.74704	33.9777	8.85818	9.66207e-43		5.5543	48.7048	8.63144	7.15184e-26		5.5543	22.1826	3.94082	2.51845e-12
Ciclev10008039m.g	NAD(P)-binding Rossmann-fold superfamily protein	23.539	181.957	7.70154	2.87285e-45		22.2881	238.218	10.6449	2.94477e-34		22.2881	82.0834	3.67086	5.67167e-14
Ciclev10018997m.g	alpha/beta-Hydrolases superfamily protein	3.00816	23.2233	7.50389	1.14495e-34		4.85564	36.0803	7.30083	1.6941e-26		4.85564	15.49	3.14591	5.86156e-07
Ciclev10022737m.g	AT3G62990.1	0.582447	4.48467	6.71799	0.000543515		0.80761	25.8813	28.6261	4.08001e-08		0.80761	7.85222	8.76172	0.0176478
Ciclev10031681m.g	Glutamate dehydrogenase 2	4.13976	30.6567	7.25434	1.54529e-26		4.77344	49.1067	10.0969	5.49252e-32		4.77344	24.2245	4.99123	7.18656e-13
Ciclev10011279m.g	O-fucosyltransferase family protein	2.23184	16.3537	7.0561	4.20432e-17		7.70115	61.338	7.8755	6.23784e-12		7.70115	23.4899	3.02389	0.00140051
Ciclev10019706m.g	Cytochrome P450, family 82, subfamily G, polypeptide 1	102.023	735.23	7.20043	6.2863e-27		98.6704	393.258	3.98255	1.36194e-10		98.6704	573.073	5.80309	2.78173e-20
Ciclev10025517m.g	Remorin family protein	0.50087	3.59829	6.15489	5.1401e-06		0.95633	8.76171	8.38914	4.18169e-10		0.95633	4.40204	4.26196	0.00933044
Ciclev10017438m.g	Alternative NAD(P)H dehydrogenase 1	6.68664	46.7387	6.9016	1.61584e-11		10.2978	58.2287	5.60971	9.14408e-09		10.2978	31.6575	3.05424	0.0003995
Ciclev10009878m.g	Plant natriuretic peptide A	7.92113	53.3429	6.66276	2.92003e-22		0.659022	38.68	51.0921	1.3692e-15		0.659022	23.2024	30.7005	1.02511e-16
Ciclev10015140m.g	Uridine diphosphate glycosyltransferase 74E2	10.6561	71.5997	6.66593	1.19879e-42		9.62921	54.924	5.65555	8.76457e-17		9.62921	47.5878	4.90151	3.73893e-16
Ciclev10007591m.g	AT5G04860.1	4.34235	28.2096	6.37265	1.94397e-19		12.9808	54.5377	4.17694	0.000911908		12.9808	39.0588	2.99361	0.0191011
Ciclev10018230m.g	WRKY DNA-binding protein 28	1.29343	7.5435	5.48538	2.66172e-06		1.87057	8.04371	4.13267	0.0411151		1.87057	8.07798	4.15006	0.000373914
Ciclev10009250m.g	WRKY DNA-binding protein 40	3.54303	20.5516	5.66879	8.3576e-12		2.16237	17.6928	7.86469	5.72014e-06		2.16237	9.49642	4.24176	0.0513248
Ciclev10032919m.g	Excinuclease ABC, C subunit, N-terminal	1.00538	5.77072	5.31104	4.244e-08		1.40511	11.874	7.95556	1.31652e-11		1.40511	5.73237	3.87504	0.00138778
Ciclev10002301m.g	AT1G21830.1	0.827127	4.53845	5.00303	0.000955634		1.03621	4.42323	3.98096	0.00661696		1.03621	4.35351	3.9196	0.0270908
Ciclev10002041m.g	Uncharacterised protein family (UPF0114)	0.788972	3.67203	4.24313	0.00239293		0	12.2168	123.168	4.28021e-24		0	2.03601	21.3601	0.000320611
Ciclev10030665m.g	Leucine-rich repeat receptor-like protein kinase family protein	1.00491	4.64132	4.29114	1.36933e-05		1.24041	9.95033	7.49796	4.84876e-10		1.24041	12.1277	9.12236	8.17222e-10
Ciclev10011184m.g	Cyclic nucleotide-regulated ion channel family protein	33.0077	140.2	4.23767	4.25072e-24		25.8129	381.049	14.7088	6.22001e-17		25.8129	81.1892	3.13701	0.00119615
Ciclev10015199m.g	HXXXD-type acyl-transferase family protein	2.93426	12.2065	4.05586	2.09692e-05		1.15101	16.1598	12.9974	1.83221e-11		1.15101	10.9782	8.8554	7.06795e-06
Ciclev10012243m.g	NAD(P)-linked oxidoreductase superfamily protein	3.50413	14.3492	4.00907	1.35068e-09		1.8844	7.56178	3.861	0.000513731		1.8844	7.37432	3.76654	0.000709153
Ciclev10000393m.g	beta-galactosidase 10	1.98559	8.06483	3.91488	2.09896e-07		2.0647	7.63477	3.57315	2.65373e-06		2.0647	7.83004	3.66335	5.65875e-05
Ciclev10002859m.g	Thioredoxin H-type 1	19.8221	78.5766	3.94922	1.63757e-19		22.7764	287.101	12.5545	1.59443e-37		22.7764	78.8864	3.45275	3.15308e-09
Ciclev10014531m.g	Cellulose-synthase-like C4	1.64326	6.39954	3.72838	2.28457e-05		1.7165	17.6923	9.79479	8.46593e-24		1.7165	8.91203	4.9612	0.000802379
Ciclev10022285m.g	Pectin methylesterase inhibitor 1	3.21537	12.1839	3.70513	7.10981e-06		8.48451	151.282	17.6343	3.18822e-32		8.48451	46.7748	5.4604	2.18944e-12
Ciclev10001187m.g	DC1 domain-containing protein	48.9546	181.626	3.70456	8.56982e-20		60.6577	280.313	4.61526	4.74178e-15		60.6577	195.592	3.22086	2.54095e-10
Ciclev10031098m.g	Cellulase (glycosyl hydrolase family 5) protein	3.30718	12.0554	3.5676	2.00802e-08		3.11346	13.5464	4.24663	1.75924e-07		3.11346	11.6724	3.66346	7.72208e-07
Ciclev10000917m.g	UDP-Glycosyltransferase superfamily protein	3.31943	11.9049	3.51078	1.55277e-08		0.33105	9.65418	22.6289	1.21037e-09		0.33105	5.99283	14.1349	2.25679e-05
Ciclev10031358m.g	MATE efflux family protein	30.1149	107.217	3.55178	1.08093e-17		7.08096	130.858	18.2369	4.22099e-33		7.08096	22.6594	3.16941	7.57689e-07
Ciclev10021657m.g	Microtubule end binding protein EB1A	2.19158	7.57121	3.34756	0.0109141		1.87405	10.6952	5.46852	1.51087e-05		1.87405	5.95917	3.0694	0.0934469
Ciclev10031442m.g	alpha/beta-Hydrolases superfamily protein	30.4265	101.607	3.33175	2.72451e-17		21.1002	70.9411	3.35096	2.7973e-06		21.1002	70.2444	3.3181	4.17122e-06
Ciclev10022057m.g	Myb domain protein 15	15.6044	50.7134	3.23561	2.2154e-09		6.96269	21.5399	3.06397	0.00686551		6.96269	23.3346	3.31808	0.00399653
Ciclev10020570m.g	GDSL-like Lipase/Acylhydrolase superfamily protein	41.2296	124.357	3.01131	2.4573e-08		25.6338	130.98	5.09369	1.93374e-08		25.6338	80.5604	3.13442	1.44249e-10
Ciclev10022025m.g	Ethylene-responsive element binding factor 13	12.3369	0	0.00804057	1.0327e-20		1.7702	0	0.0534703	0.000156784		1.7702	0	0.0534703	0.000197142
Ciclev10003972m.g	Ankyrin repeat family protein	6.3018	0	0.0156206	5.39926e-12		0.845943	0	0.105715	0.00031323		0.845943	0.035695	0.143449	0.127549
Ciclev10005276m.g	O-methyltransferase family protein	6.11458	0	0.0160912	8.8878e-14		1.41203	0	0.0661361	9.46912e-05		1.41203	0.187776	0.190324	0.176518
Ciclev10021010m.g	Peroxidase superfamily protein	4.90049	0	0.019998	2.66386e-09		1.013	0	0.0898476	0.00186467		1.013	0.199752	0.26932	0.365299
Ciclev10005946m.g	Plant invertase/pectin methylesterase inhibitor superfamily protein	3.7858	0	0.0257347	1.79467e-05		0.749387	0	0.117732	0.0417742		0.749387	0.185789	0.336465	0.666269
Ciclev10007914m.g	Cytochrome P450 superfamily protein	5.39712	0	0.0181913	3.58104e-22		8.42803	0.0154362	0.0135361	5.1666e-19		8.42803	0.757716	0.100576	0.000796368
Ciclev10013256m.g	Unknown	81.7833	0	0.00122125	2.27391e-147		6.59215	0.0418573	0.0211976	7.41825e-18		6.59215	0.953194	0.157378	1.33235e-05
Ciclev10002850m.g	AT4G19430.1	5.26279	0	0.018647	1.26243e-07		1.51791	0.0419875	0.0877598	0.00954702		1.51791	0.342711	0.273631	0.222009
Ciclev10020440m.g	B-box type zinc finger protein with CCT domain	22.2552	0	0.00447323	2.8139e-50		2.87032	0.106772	0.0696126	0.000552465		2.87032	0.229489	0.110927	0.0227884
Ciclev10016919m.g	Early nodulin-like protein 20	3.88744	0	0.0250787	6.09974e-06		3.27923	0.128155	0.0675169	0.00410334		3.27923	0.253141	0.104503	0.0448839
Ciclev10009522m.g	Homeobox protein 52	5.62773	0	0.0174589	7.45321e-13		5.96911	0.241593	0.0562839	1.0925e-05		5.96911	0	0.0164769	3.91616e-10
Ciclev10014670m.g	Auxin-responsive GH3 family protein	7.36608	0	0.0133939	3.30121e-22		1.853	0.0764407	0.0903436	4.90859e-05		1.853	0.126913	0.116187	0.000584341
Ciclev10019427m.g	Glucose-methanol-choline (GMC) oxidoreductase family protein	13.1075	0	0.00757148	7.67306e-49		0.354489	0.0506742	0.331525	0.209331		0.354489	0.0218947	0.268202	0.0427366
Ciclev10031760m.g	PLAC8 family protein	4.04903	0	0.024102	1.96085e-14		0.586037	0.0936571	0.282284	0.244047		0.586037	0.0609735	0.234643	0.0681917
Ciclev10029347m.g	NAD(P)-binding Rossmann-fold superfamily protein	4.0505	0	0.0240935	7.13196e-09		0.825183	0.134185	0.253123	0.253669		0.825183	0.0818513	0.196557	0.099609
Ciclev10029294m.g	B-box zinc finger family protein	3.11728	0	0.0310822	6.76424e-09		0.795986	0.135441	0.262774	0.160742		0.795986	0.156061	0.285787	0.245131
Ciclev10031967m.g	Camelliol C synthase 1	5.53791	0	0.0177371	6.12914e-11		2.61214	0.530626	0.23252	0.02256		2.61214	0	0.0368713	5.97751e-07
Ciclev10014888m.g	Plant invertase/pectin methylesterase inhibitor superfamily	3.15748	0	0.0306986	2.47922e-10		2.14862	0.540318	0.284761	0.0479676		2.14862	0.117466	0.0967109	0.00225542
Ciclev10029378m.g	Pollen Ole e 1 allergen and extensin family protein	214.425	0.124794	0.00104787	1.25937e-123		1.1604	0.105952	0.163403	0.123098		1.1604	0.353	0.35941	0.561821
Ciclev10020515m.g	GDSL-like Lipase/Acylhydrolase superfamily protein	25.7306	0.0454415	0.0056306	1.54696e-50		0.036016	0	0.735208	0.813448		0.036016	0	0.735208	0.917545
Ciclev10014858m.g	Cytochrome P450, family 706, subfamily A, polypeptide 4	16.9096	0.0306235	0.00767942	2.57682e-45		15.593	2.96193	0.195114	2.81185e-08		15.593	3.40336	0.223244	5.70785e-08
Ciclev10021505m.g	Enzyme binding;tetrapyrrole binding	24.5821	0.065416	0.00670185	8.36377e-51		5.42317	1.03919	0.206256	0.00277939		5.42317	0.862911	0.17434	0.0021456
Ciclev10028106m.g	Plasma membrane intrinsic protein 1A (PIP1A)	52.0085	0.155539	0.00490399	2.31989e-119		4.44497	0.899854	0.219992	0.0538612		4.44497	0.159801	0.0571623	5.40167e-09
Ciclev10028355m.g	Cytochrome P450, family 707, subfamily A, polypeptide 4	87.6009	0.263353	0.0041431	5.19995e-139		39.6645	1.13286	0.031004	3.86374e-33		39.6645	9.41078	0.239177	2.41717e-10
Ciclev10019121m.g	AT3G01680.1	19.0513	0.0748379	0.00912931	3.1262e-79		6.32016	0.0555964	0.0242356	7.75321e-20		6.32016	0.409875	0.0794177	1.12043e-10
Ciclev10011948m.g	Myb domain protein 106	15.2658	0.0633844	0.010633	2.64317e-40		2.23878	0.117954	0.0931914	0.00461362		2.23878	0.12741	0.0972346	0.00150349
Ciclev10002008m.g	Protein of unknown function (DUF3049)	14.7843	0.0672712	0.0112381	7.08538e-41		1.76934	0.159101	0.138606	0.00148626		1.76934	0.18508	0.152503	0.00571318
Ciclev10032119m.g	AT5G59350.1	9.925	0.0485876	0.0148217	1.95204e-32		9.30518	0.202952	0.0322112	1.84374e-18		9.30518	3.09489	0.339694	0.00106544
Ciclev10022041m.g	Kunitz family trypsin and protease inhibitor protein	767.004	4.05898	0.00542167	1.22624e-146		34.885	2.03464	0.061016	3.1996e-11		34.885	0.934051	0.029557	1.23989e-33
Ciclev10016842m.g	Bifunctional inhibitor/lipid-transfer protein/seed storage 2S albumin superfamily protein	10.6505	0.0564134	0.0145495	4.57822e-17		2.13528	0.157472	0.115186	0.0156264		2.13528	0.532656	0.283032	0.124146
Ciclev10008091m.g	Aldehyde dehydrogenase 11A3	139.464	0.846714	0.00678339	9.05802e-113		24.0342	1.45302	0.0643494	3.20211e-23		24.0342	5.42492	0.228924	1.32682e-11
Ciclev10005279m.g	O-methyltransferase family protein	112.315	0.69697	0.00708951	5.00607e-100		30.6822	0.646239	0.0242426	3.12901e-37		30.6822	1.41087	0.0490828	5.28541e-36
Ciclev10000235m.g	Ferric reduction oxidase 7	451.649	2.81327	0.00644887	4.91641e-172		58.4925	2.98243	0.052608	1.42352e-37		58.4925	19.0474	0.326789	2.67692e-08
Ciclev10021647m.g	Acyl-CoA N-acyltransferases (NAT) superfamily protein	36.6679	0.247522	0.00945178	1.52344e-48		3.86687	0.0483091	0.037387	2.75721e-05		3.86687	0.580609	0.171573	0.00668691
Ciclev10026722m.g	Photosystem I subunit H2	492.991	3.33022	0.00695657	5.20722e-124		212.27	23.7557	0.112331	3.53836e-20		212.27	64.4212	0.303815	2.77438e-07
Ciclev10015724m.g	O-methyltransferase family protein	48.0872	0.327466	0.00887096	2.73017e-57		4.09238	0.395388	0.118164	0.000294748		4.09238	0.176007	0.0658354	3.7126e-07
Ciclev10008398m.g	FAD/NAD(P)-binding oxidoreductase family protein	26.7945	0.211131	0.0115686	6.98274e-26		8.02435	0.062786	0.0200368	1.14646e-16		8.02435	1.38013	0.182185	6.29009e-05
Ciclev10029116m.g	Light harvesting complex photosystem II subunit 6	174.146	1.54277	0.0094279	8.66107e-118		130.486	14.2822	0.110135	2.16053e-19		130.486	33.3001	0.25577	2.61897e-09
Ciclev10020250m.g	Eukaryotic aspartyl protease family protein	21.9527	0.196361	0.0134388	1.97349e-41		9.24631	0.315701	0.0444775	5.51201e-07		9.24631	0.0396493	0.0149417	1.17436e-10
Ciclev10003356m.g	Ferredoxin 1	75.4114	0.739593	0.0111188	5.3326e-47		4.39249	0.619282	0.160108	0.00101253		4.39249	0.526418	0.139437	0.140241
Ciclev10022406m.g	AT1G60010.1	12.3704	0.121754	0.0177824	2.64161e-15		2.00409	0.075525	0.083421	0.00085656		2.00409	0.0815798	0.0862987	0.00025847
Ciclev10025490m.g	UDP-Glycosyltransferase superfamily protein	52.3718	0.605831	0.0134516	4.49431e-104		25.7137	1.86266	0.0760317	1.5394e-27		25.7137	5.15609	0.203617	8.12826e-17
Ciclev10024569m.g	Oxidoreductase, zinc-binding dehydrogenase family protein	70.6824	0.850699	0.0134313	8.48455e-81		107.719	0.26939	0.00342601	4.53722e-92		107.719	12.1117	0.113261	1.37882e-08
Ciclev10008369m.g	FAD/NAD(P)-binding oxidoreductase family protein	241.773	2.92884	0.0125224	1.48925e-86		60.404	1.97558	0.0343048	3.48739e-44		60.404	14.6419	0.243652	1.36673e-12
Ciclev10021861m.g	Light-harvesting chlorophyll-protein complex I subunit A4	57.1768	0.693479	0.0138534	1.27011e-77		26.5985	4.84865	0.185353	6.59401e-07		26.5985	4.36719	0.167319	2.22267e-11
Ciclev10015173m.g	B-box type zinc finger protein with CCT domain	17.3534	0.2339	0.0191309	7.97821e-27		12.6161	0.889379	0.0778049	3.36943e-15		12.6161	3.37843	0.273544	3.64757e-05
Ciclev10028242m.g	Leucine-rich repeat (LRR) family protein	8.53806	0.115972	0.0250023	1.17906e-18		0.481831	0.0301791	0.22374	0.0596221		0.481831	0.0339743	0.230263	0.0926253
Ciclev10029515m.g	Photosystem I subunit O	21.682	0.295421	0.0181535	2.07085e-27		15.5105	1.05428	0.0739424	8.08892e-13		15.5105	2.04148	0.137182	1.14042e-12
Ciclev10014737m.g	Cupredoxin superfamily protein	80.8966	1.11555	0.0150074	2.00451e-58		6.58536	0.835488	0.139931	0.000632899		6.58536	0.979888	0.16153	0.000725753
Ciclev10031968m.g	GDSL-like Lipase/Acylhydrolase superfamily protein	20.0363	0.283788	0.0190595	3.05029e-33		3.74197	0.219868	0.0832564	0.00269099		3.74197	0.593137	0.180412	0.00111339
Ciclev10015798m.g	Cysteine proteinases superfamily protein	70.966	1.02524	0.0158338	1.90204e-100		62.3853	13.2589	0.213793	9.7557e-11		62.3853	18.547	0.298422	1.03212e-05
Ciclev10032087m.g	AT1G69160.1	9.0859	0.13232	0.0252909	3.92778e-16		1.36667	0.0840301	0.125474	0.00203868		1.36667	0.0886595	0.128631	0.0026918
Ciclev10018615m.g	AT3G48200.1	6.21391	0.0933817	0.0306279	2.98879e-34		1.18039	0.13217	0.181327	0.0583975		1.18039	0.217267	0.247788	0.0225893
Ciclev10008396m.g	FAD/NAD(P)-binding oxidoreductase family protein	25.2928	0.397667	0.0195988	1.23021e-55		6.74391	0.506261	0.0885839	7.39064e-05		6.74391	1.37618	0.215693	7.74508e-05
Ciclev10012456m.g	Protein of unknown function (DUF567)	140.263	2.21098	0.0164643	2.42136e-103		84.0175	6.79575	0.0819776	2.33201e-27		84.0175	25.2919	0.301862	3.76038e-10
Ciclev10006249m.g	Unknown	29.8773	0.473805	0.0191413	4.03065e-46		35.8634	0	0.0027806	5.91059e-65		35.8634	5.56947	0.157646	6.07552e-17
Ciclev10025148m.g	D-3-phosphoglycerate dehydrogenase	212.757	3.48236	0.0168299	2.29066e-120		158.242	6.53246	0.0418868	4.9477e-38		158.242	22.2526	0.141166	3.69185e-28
Ciclev10021452m.g	Light harvesting complex of photosystem II 5	120.223	2.12257	0.0184717	1.28047e-94		60.8941	7.32929	0.121803	2.62651e-24		60.8941	13.3016	0.219719	1.44323e-10
Ciclev10015799m.g	Cysteine proteinases superfamily protein	6.44218	0.116676	0.0331199	4.06108e-11		4.01586	0.414605	0.12503	0.00651646		4.01586	1.30151	0.340514	0.0980019
Ciclev10005863m.g	Ethylene response factor 107	83.4251	1.51254	0.019306	6.89412e-76		53.2811	7.07224	0.134359	1.2862e-11		53.2811	7.4025	0.140546	2.14934e-12
Ciclev10010930m.g	ABC transporter family protein	61.6675	1.12728	0.0198694	1.65859e-113		38.4701	1.22899	0.0344565	1.14729e-55		38.4701	2.96045	0.0793475	2.82589e-44
Ciclev10010933m.g	ABC transporter family protein	7.99542	0.151246	0.0310356	2.63434e-41		1.06819	0.0419637	0.121524	0.000267618		1.06819	0.167443	0.228937	0.0161248
Ciclev10025785m.g	AT5G67020.1	17.397	0.333208	0.0247589	1.04766e-29		6.94243	1.61035	0.242864	8.37327e-05		6.94243	1.4886	0.225575	5.45068e-05
Ciclev10025893m.g	GDSL lipase 1	13.7973	0.26581	0.0263224	3.8708e-21		17.9203	0.524793	0.0346717	5.32883e-17		17.9203	4.65168	0.263685	6.53383e-05
Ciclev10025804m.g	Chalcone and stilbene synthase family protein	12.1684	0.235536	0.0273495	8.06261e-15		8.85265	0	0.0111699	2.34315e-13		8.85265	0	0.0111699	6.21843e-14
Ciclev10016822m.g	Inorganic carbon transport protein-related	10.1327	0.197014	0.0290261	2.08647e-15		1.56729	0.248453	0.208994	0.117271		1.56729	0.253176	0.211827	0.217438
Ciclev10010825m.g	GRAS family transcription factor family protein	6.94458	0.15882	0.0367404	8.44105e-17		2.41248	0.0968907	0.0783652	0.00162443		2.41248	0.321336	0.167698	0.0085417
Ciclev10019073m.g	HCO3- transporter family	3.73905	0.0876141	0.0488699	2.80237e-13		0.122271	0	0.4499	0.0373099		0.122271	0	0.4499	0.0606719
Ciclev10029547m.g	AT1G49975.1	19.2829	0.455984	0.0286843	5.69012e-06		6.01467	1.39672	0.244775	0.0146633		6.01467	1.83919	0.317138	0.0315706
Ciclev10016280m.g	Photosystem II light harvesting complex gene 2.1	299.247	7.14588	0.0242056	1.78058e-90		165.553	40.8513	0.247211	8.20794e-11		165.553	33.7049	0.20407	3.26916e-09
Ciclev10030464m.g	Cyclopropane-fatty-acyl-phospholipid synthase	12.5277	0.33186	0.0341995	3.13033e-28		1.7759	0.195714	0.157639	0.000879867		1.7759	0.541654	0.342051	0.167013
Ciclev10013129m.g	Unknown	106.272	2.85574	0.0277868	2.35877e-37		18.8714	2.35666	0.129493	6.49386e-07		18.8714	5.14676	0.276562	0.000389557
Ciclev10005544m.g	Auxin-induced protein 13 (IAA13)	10.9243	0.301542	0.0364234	9.85401e-20		18.4379	0.443764	0.0293325	4.04324e-27		18.4379	4.21663	0.232854	1.25909e-07
Ciclev10004709m.g	Heavy metal transport/detoxification superfamily protein	5.54412	0.154935	0.0451681	1.90111e-19		1.26387	0.153907	0.186167	0.00993749		1.26387	0.172107	0.199511	0.0185927
Ciclev10001561m.g	GDSL-like Lipase/Acylhydrolase superfamily protein	7.75919	0.220088	0.0407279	5.54221e-08		1.22495	0.0654532	0.124875	0.0126732		1.22495	0.217605	0.239711	0.658509
Ciclev10008257m.g	AT3G13980.1	3.84887	0.11156	0.0535748	3.90471e-08		2.71574	0	0.0355147	9.06281e-09		2.71574	0.219664	0.113528	0.00931334
Ciclev10025349m.g	Cytochrome P450, family 82, subfamily C, polypeptide 4	113.142	3.42521	0.0311299	3.24658e-50		24.1467	7.0742	0.295884	6.06451e-07		24.1467	5.93642	0.248959	4.04769e-11
Ciclev10028186m.g	AT2G15020.1	86.4667	2.65467	0.0318214	2.41056e-69		7.8886	1.12351	0.153156	6.84027e-06		7.8886	0.765206	0.108305	4.00683e-10
Ciclev10021819m.g	Integral membrane HPP family protein	6.74979	0.216152	0.046155	2.53711e-10		0.703594	0.0763642	0.219469	0.0364092		0.703594	0.12547	0.280577	0.0570465
Ciclev10007443m.g	Receptor kinase 3	11.6948	0.384067	0.0410409	4.91928e-33		16.6688	2.74038	0.169384	7.35737e-13		16.6688	3.35465	0.206016	5.56177e-14
Ciclev10023104m.g	Unknown	1128.9	37.147	0.0329911	4.39352e-42		298.995	38.7084	0.129753	6.4789e-17		298.995	38.5972	0.129381	6.42526e-26
Ciclev10016510m.g	Nodulin MtN3 family protein	10.0514	0.331654	0.0425216	1.09156e-21		0.932058	0.0455084	0.140989	0.0121963		0.932058	0.165239	0.257	0.0574443
Ciclev10005727m.g	Cyclopropane-fatty-acyl-phospholipid synthase	13.2214	0.455141	0.041673	2.06757e-12		1.87614	0	0.0506038	6.51107e-05		1.87614	0.308852	0.206894	0.123097
Ciclev10032624m.g	Mog1/PsbP/DUF1795-like photosystem II reaction center PsbP family protein	27.3295	0.951221	0.0383245	3.79252e-33		13.8646	0.829942	0.0665926	2.74911e-15		13.8646	4.2915	0.314473	0.00140558
Ciclev10001456m.g	Plant stearoyl-acyl-carrier-protein desaturase family protein	173.812	6.0765	0.0355152	8.03769e-55		36.5407	0.472848	0.0156342	6.21818e-33		36.5407	2.7724	0.0783936	1.36116e-16
Ciclev10019326m.g	cC P450, family 78, subfamily A, polypeptide 6	16.0623	0.569474	0.0414221	6.93689e-07		6.07131	0.395559	0.0803005	1.59218e-07		6.07131	1.04045	0.184799	2.10091e-06
Ciclev10031572m.g	Transducin/WD40 repeat-like superfamily protein	4.36523	0.156713	0.0574916	1.9874e-07		23.6514	2.72258	0.118839	5.57825e-08		23.6514	4.34354	0.187086	3.95879e-10
Ciclev10019811m.g	Cytochrome P450, family 93, subfamily D, polypeptide 1	64.5926	2.32079	0.0374198	7.57678e-50		44.6266	10.8833	0.245565	0.000570872		44.6266	10.4776	0.236494	0.000749962
Ciclev10012382m.g	NOD26-like intrinsic protein 4;2	34.0504	1.28963	0.0406915	6.75689e-31		6.67859	0.317169	0.0615422	6.52845e-09		6.67859	0.963313	0.156863	1.45068e-06
Ciclev10002869m.g	Unknown	22.6446	0.87324	0.0427899	3.87222e-23		2.52509	0.427395	0.200906	0.052339		2.52509	0.721713	0.313023	0.180935
Ciclev10010634m.g	FAD/NAD(P)-binding oxidoreductase family protein	18.2904	0.706016	0.043828	9.90314e-30		5.05719	0.257537	0.0693277	1.05771e-06		5.05719	0.90599	0.195065	0.000428868
Ciclev10029909m.g	O-methyltransferase family protein	19.0616	0.749047	0.0443099	8.75099e-25		7.01513	0.991446	0.153398	5.23861e-07		7.01513	1.40946	0.212148	4.73238e-06
Ciclev10008384m.g	FAD/NAD(P)-binding oxidoreductase family protein	204.594	8.11435	0.0401298	1.59858e-73		63.8332	1.47256	0.0245969	6.75775e-32		63.8332	12.3688	0.195028	9.80315e-12
Ciclev10016031m.g	Mitochondrial transcription termination factor family protein	43.0767	1.75917	0.0430597	3.04817e-39		23.9117	5.18838	0.220242	6.89963e-08		23.9117	7.90101	0.333213	2.13182e-05
Ciclev10026747m.g	AT1G30260.1	8.50334	0.350838	0.0524027	1.04983e-06		2.07024	0.0535674	0.0707604	0.00255556		2.07024	0.499458	0.276217	0.570826
Ciclev10009331m.g	Protein of unknown function (DUF581)	2110.93	87.9988	0.0417326	3.48176e-68		872.502	137.458	0.157642	1.49627e-19		872.502	245.023	0.28091	5.2211e-13
Ciclev10004842m.g	Plant protein of unknown function (DUF828) with plant pleckstrin homology-like region	11.0974	0.506058	0.0541249	3.92808e-34		3.58922	0.700824	0.217071	0.00431644		3.58922	0.134859	0.0636609	1.62275e-06
Ciclev10030984m.g	Cell elongation protein / DWARF1 / DIMINUTO (DIM)	63.0801	3.07887	0.0503144	3.7695e-77		22.9638	4.43004	0.196413	4.49322e-11		22.9638	7.53166	0.330893	1.69412e-07
Ciclev10023337m.g	Cytochrome P450, family 704, subfamily A, polypeptide 2	11.0511	0.545114	0.0578521	9.43571e-21		10.171	0.342682	0.0431	1.57897e-17		10.171	1.87614	0.1924	3.25005e-08
Ciclev10004997m.g	HXXXD-type acyl-transferase family protein	9.85776	0.489286	0.0591785	2.57457e-16		2.5322	0.154144	0.0965522	0.0025261		2.5322	0.37663	0.181077	0.00384751
Ciclev10031200m.g	Galacturonosyltransferase 15	13.5158	0.675121	0.0569282	2.36454e-32		6.21863	0.838697	0.14856	2.15128e-10		6.21863	0.389648	0.0774928	2.93535e-17
Ciclev10007386m.g	Disease resistance family protein / LRR family protein	20.2136	1.01419	0.0548494	1.03618e-54		35.6327	4.41777	0.126432	3.16824e-23		35.6327	8.71609	0.246723	3.14832e-14
Ciclev10019205m.g	AMP-dependent synthetase and ligase family protein	62.3045	3.24281	0.0535668	2.58242e-69		45.089	8.93551	0.199949	3.52844e-10		45.089	12.6123	0.281314	2.34877e-07
Ciclev10029774m.g	Unknown	193.078	10.2548	0.0536021	2.36435e-68		46.6884	5.11468	0.111452	1.01661e-29		46.6884	7.99913	0.173101	1.64347e-23
Ciclev10020275m.g	TEOSINTE BRANCHED, cycloidea and PCF (TCP) 14	23.9163	1.30919	0.0586763	5.3354e-38		9.6404	1.47106	0.161293	7.66866e-08		9.6404	1.4094	0.154963	1.63462e-09
Ciclev10016616m.g	AT3G07510.2	9.95704	0.547468	0.0643795	3.2182e-08		2.05035	0.0556651	0.0723904	7.93967e-05		2.05035	0.438657	0.250497	0.286584
Ciclev10031639m.g	Eukaryotic aspartyl protease family protein	3.92328	0.220602	0.0796867	1.75958e-06		1.5082	0	0.0621814	8.07409e-06		1.5082	0.260742	0.224315	0.0377265
Ciclev10008968m.g	GATA type zinc finger transcription factor family protein	15.0726	0.864401	0.0635619	5.23815e-18		6.80746	0.242777	0.0496241	1.06854e-06		6.80746	2.26586	0.342508	0.0305623
Ciclev10026241m.g	2-oxoglutarate (2OG) and Fe(II)-dependent oxygenase superfamily protein	388.023	22.4775	0.058171	6.62512e-77		167.281	5.95162	0.0361547	1.42352e-37		167.281	51.2861	0.307	5.75791e-08
Ciclev10001416m.g	CYCLIN D3;1	4.48264	0.262992	0.0792103	4.68669e-06		0.675117	0.0900626	0.245205	0.161095		0.675117	0.186354	0.369433	0.614013
Ciclev10005753m.g	AT5G62140.1	12.8801	0.759806	0.0662401	1.17774e-12		2.47969	0.741182	0.326078	0.24115		2.47969	0.79284	0.346103	0.112461
Ciclev10023370m.g	Protein kinase family protein with leucine-rich repeat domain	4.23527	0.265395	0.0842842	1.04478e-11		2.64132	0.0683148	0.0613992	7.36056e-08		2.64132	0.352549	0.165084	0.00100772
Ciclev10019033m.g	Protein kinase superfamily protein	14.0445	0.892313	0.0701554	1.04939e-34		5.13723	0.547227	0.123582	2.46627e-07		5.13723	1.24187	0.256217	0.000367801
Ciclev10020883m.g	Kinase interacting (KIP1-like) family protein	4.05249	0.262203	0.0872256	2.65453e-06		0.795982	0.135431	0.262763	0.110563		0.795982	0.14379	0.272092	0.11338
Ciclev10022032m.g	Indole-3-acetic acid inducible 14	96.9218	6.34125	0.0663897	6.87004e-64		52.7671	14.1579	0.269694	6.52845e-09		52.7671	10.3125	0.196956	3.46292e-16
Ciclev10017073m.g	AT2G33855.1	10.6129	0.715793	0.0761508	3.85528e-06		10.5162	1.68948	0.16856	0.00761474		10.5162	2.31689	0.227659	0.0142998
Ciclev10033377m.g	Lupeol synthase 2	7.74895	0.531776	0.0804917	2.75671e-12		6.96754	2.28099	0.336891	0.0090776		6.96754	0.994038	0.154798	2.7766e-05
Ciclev10005557m.g	Phloem protein 2-A13	15.6255	1.07324	0.0746076	1.97735e-19		5.26166	0.176639	0.0515958	0.000243261		5.26166	0.23493	0.0624676	1.25972e-05
Ciclev10001622m.g	Senescence-related gene 1	3.44427	0.240686	0.0961231	0.00231104		5.03134	0.131525	0.0451197	0.0002062		5.03134	1.48893	0.309652	0.262676
Ciclev10016570m.g	AT3G13130.1	17.6098	1.23764	0.0755311	5.106e-17		7.19329	1.24633	0.184599	0.000927984		7.19329	0.766261	0.118775	3.12807e-06
Ciclev10025064m.g	White-brown complex homolog protein 11	11.4701	0.812777	0.0788909	1.31511e-20		3.85021	0.136836	0.0599553	5.65746e-10		3.85021	0.91296	0.256432	0.0013269
Ciclev10016863m.g	Plasmodesmata callose-binding protein 5	5.03177	0.363614	0.0903418	6.85676e-06		3.06686	0.657849	0.239306	0.027418		3.06686	0.975511	0.339614	0.657937
Ciclev10031270m.g	Squamosa promoter-binding protein-like (SBP domain) transcription factor family protein	12.4319	0.904856	0.0801841	2.15625e-12		2.90541	0.668639	0.255752	0.00965892		2.90541	0.597854	0.232199	0.00517538
Ciclev10032628m.g	Cytochrome b561/ferric reductase transmembrane protein family	7.2005	0.524714	0.0855714	0.00109123		1.62839	0	0.0578574	0.000122034		1.62839	0.371842	0.272996	0.10742
Ciclev10011613m.g	Eukaryotic aspartyl protease family protein	4.12914	0.306519	0.0961233	1.58716e-05		1.76707	0.479687	0.310479	0.147499		1.76707	0.582411	0.365498	0.152859
Ciclev10006813m.g	Phloem protein 2-B2	13.7559	1.07803	0.0850203	5.23905e-05		3.22481	0.315265	0.124899	0.0196004		3.22481	1.03599	0.34167	0.386518
Ciclev10019638m.g	Aldehyde dehydrogenase 2B4	548.549	43.9053	0.0802066	2.05763e-50		268.567	43.6284	0.162761	8.56844e-16		268.567	41.4153	0.154523	1.45562e-25
Ciclev10032743m.g	Glutathione S-transferase PHI 9	97.2104	7.81998	0.0813889	5.85963e-43		26.3153	3.95746	0.153603	2.54983e-10		26.3153	7.03082	0.269951	2.9132e-06
Ciclev10013188m.g	Bifunctional inhibitor/lipid-transfer protein/seed storage 2S albumin superfamily protein	1416.95	116.495	0.0822807	4.05163e-52		449.448	98.463	0.219249	0.00101749		449.448	38.1411	0.0850656	3.45732e-38
Ciclev10022253m.g	Homeobox 7	4.02166	0.338897	0.106486	0.000185686		1.47073	0.0633241	0.10398	0.00988405		1.47073	0.427725	0.335974	0.604994
Ciclev10005627m.g	Expansin B2	33.7547	2.87581	0.0878995	6.25351e-26		0.0251593	0	0.798982	1		0.0251593	0	0.798982	1
Ciclev10007919m.g	Glucuronidase 3	4.19652	0.358153	0.106634	8.98627e-08		1.68782	0.345818	0.249364	0.044114		1.68782	0.315931	0.232647	0.0285331
Ciclev10005245m.g	Strictosidine synthase-like 2	27.9086	2.41658	0.0898503	2.13602e-25		5.43338	1.08262	0.213725	0.000932309		5.43338	0.545531	0.116661	0.00321007
Ciclev10017355m.g	CLAVATA3/ESR-RELATED 27	6.11041	0.530029	0.101447	2.21352e-05		3.62299	0.354673	0.122126	0.0116462		3.62299	1.13854	0.332674	0.231991
Ciclev10004722m.g	ABC-2 type transporter family protein	74.8654	6.68843	0.0905542	1.23118e-45		72.4901	3.72429	0.0526834	4.48526e-34		72.4901	22.7788	0.315178	1.34227e-08
Ciclev10014929m.g	Beta-amylase 6	25.2896	2.39569	0.0982958	4.25658e-29		13.5193	3.01222	0.228516	1.22517e-05		13.5193	3.86942	0.291456	3.77358e-05
Ciclev10010835m.g	Unknown	5814.89	554.325	0.095344	6.91293e-40		1908.2	385.864	0.202255	1.47602e-07		1908.2	529.586	0.27757	7.58657e-11
Ciclev10013679m.g	Leucine-rich repeat receptor-like protein kinase family protein	13.7685	1.34921	0.104496	5.7963e-23		9.78022	0.400293	0.0506358	3.96499e-24		9.78022	2.50272	0.263427	8.29285e-05
Ciclev10014836m.g	ACD1-like	35.6371	3.54782	0.102074	8.49936e-33		20.9309	2.0151	0.100571	1.14784e-12		20.9309	4.8251	0.234184	3.80826e-08
Ciclev10001626m.g	Senescence-related gene 1	11.4384	1.2005	0.112711	1.48808e-11		22.5374	1.12813	0.0542522	4.27054e-06		22.5374	5.90237	0.265153	0.0768462
Ciclev10030795m.g	Pleckstrin homology (PH) and lipid-binding START domains-containing protein	7.00073	0.737339	0.117923	9.68421e-12		8.04767	2.06393	0.265589	0.000839541		8.04767	0.950106	0.128884	1.58385e-09
Ciclev10024710m.g	Pleiotropic drug resistance 12	18.5711	1.96491	0.110594	2.55063e-32		15.247	1.72405	0.118853	1.44448e-17		15.247	4.70525	0.313106	3.9627e-06
Ciclev10013735m.g	Rubisco activase	38.4982	4.07774	0.108237	3.31332e-35		23.635	0.912537	0.0426601	3.03885e-24		23.635	7.84427	0.334707	5.59031e-05
Ciclev10008925m.g	Peroxidase superfamily protein	4.71823	0.504447	0.12545	0.0213599		1.17876	0.0437571	0.112419	0.00115348		1.17876	0.304231	0.316112	0.193458
Ciclev10013937m.g	AT1G16770.1	13.9799	1.51886	0.114976	2.22262e-14		12.4349	2.35085	0.195521	2.43581e-06		12.4349	2.96682	0.244661	0.000633419
Ciclev10025791m.g	PATATIN-like protein 5	356.346	38.824	0.1092	1.36803e-35		293.114	96.1885	0.328389	0.000261625		293.114	73.5564	0.251203	1.29536e-06
Ciclev10024707m.g	Pleiotropic drug resistance 12	5.76794	0.636008	0.125429	2.58691e-19		7.07591	0.881501	0.136777	6.18992e-14		7.07591	1.24659	0.187654	9.41177e-13
Ciclev10008520m.g	Protochlorophyllide oxidoreductase A	74.9906	8.30742	0.111964	1.4839e-41		162.056	14.6851	0.0911785	1.49654e-29		162.056	40.5986	0.250985	4.87599e-14
Ciclev10032774m.g	Protein of unknown function (DUF567)	14.9069	1.66643	0.117708	3.37742e-11		9.28269	2.34976	0.261094	0.00700187		9.28269	1.94337	0.21778	0.00307428
Ciclev10013077m.g	Unknown	17.6143	1.9869	0.117809	3.01434e-09		9.41876	1.87121	0.207087	0.00384479		9.41876	2.68764	0.292857	0.0170502
Ciclev10025712m.g	Tetratricopeptide repeat (TPR)-like superfamily protein	12.7646	1.45842	0.12114	7.60851e-16		20.4492	0.533858	0.0308458	3.33899e-26		20.4492	6.16288	0.304774	5.40266e-06
Ciclev10016613m.g	Vesicle-associated membrane protein 726	1719.18	201.643	0.117342	3.16926e-40		1974.88	398.212	0.201678	1.05117e-10		1974.88	588.552	0.298054	9.84174e-08
Ciclev10003559m.g	Disease resistance protein (TIR-NBS-LRR class) family	5.98378	0.708165	0.132839	0.00085711		4.12923	0.865363	0.22826	0.196548		4.12923	1.12172	0.288876	0.281121
Ciclev10006226m.g	ABC-2 type transporter family protein	10.854	1.28545	0.126478	2.85021e-11		14.9648	0.289307	0.0258421	9.08424e-24		14.9648	2.95567	0.202835	5.13047e-08
Ciclev10032080m.g	CYCLIN D1;1	15.9104	1.90577	0.125279	6.44024e-15		8.06332	1.46121	0.191247	1.29302e-05		8.06332	1.39731	0.183419	0.00102717
Ciclev10021624m.g	WRKY DNA-binding protein 35	19.8579	2.52035	0.131294	5.04277e-17		7.71633	1.00931	0.141921	4.1096e-06		7.71633	2.43182	0.323914	0.00576533
Ciclev10001446m.g	Zinc-binding alcohol dehydrogenase family protein	4.07181	0.534541	0.152102	7.14879e-05		6.01491	1.9254	0.331223	0.0751379		6.01491	1.48153	0.258635	0.00683449
Ciclev10006010m.g	AT3G06840.1	15.9343	2.15124	0.140401	2.63726e-09		10.0809	0.842765	0.0926011	3.40611e-06		10.0809	3.31536	0.335466	0.0190482
Ciclev10019770m.g	UDP-glucosyl transferase 78D2	27.9542	4.01726	0.146761	2.60705e-25		18.9226	1.91469	0.10591	2.7747e-07		18.9226	5.97873	0.319553	0.00187619
Ciclev10028350m.g	4-hydroxy-3-methylbut-2-enyl diphosphate reductase	172.447	25.2115	0.146693	4.48582e-18		53.206	10.9612	0.207504	1.50042e-13		53.206	12.9002	0.24388	1.03986e-07
Ciclev10028984m.g	AP2/B3-like transcriptional factor family protein	3.67696	0.539366	0.16928	9.57177e-05		1.27963	0.170661	0.196183	0.0538755		1.27963	0	0.072483	0.133924
Ciclev10022027m.g	AT1G75060.1	6.06709	0.891129	0.160713	7.75248e-09		7.6574	0.595802	0.0896953	8.60288e-12		7.6574	2.50306	0.335558	0.00165708
Ciclev10022544m.g	Protein of unknown function, DUF538	12.2132	1.86098	0.159259	2.96968e-08		0.662517	0.1073	0.271863	0.396602		0.662517	0.182132	0.370002	1
Ciclev10016171m.g	NOD26-like intrinsic protein 1;2	15.7656	2.41069	0.158247	5.21616e-08		5.74988	1.71065	0.309518	0.200079		5.74988	0.659716	0.129869	0.00995622
Ciclev10012482m.g	UDP-Glycosyltransferase superfamily protein	52.4442	8.29136	0.159701	4.1555e-16		22.9052	3.66945	0.163852	2.63276e-07		22.9052	5.92372	0.261841	7.14462e-08
Ciclev10019808m.g	Ammonium transporter 1;2	23.743	3.79291	0.163272	4.91777e-12		1.46469	0.35497	0.290772	0.196482		1.46469	0.263301	0.232186	0.173313
Ciclev10012179m.g	Peroxidase superfamily protein	5.75691	0.920577	0.174252	0.00171643		18.699	0.292512	0.0208794	2.17109e-26		18.699	4.83463	0.262495	5.83723e-08
Ciclev10009956m.g	Ubiquitin 13	91.1075	14.8954	0.16441	7.83862e-13		96.8062	27.3157	0.28291	6.1555e-09		96.8062	27.3232	0.282987	2.04023e-08
Ciclev10025938m.g	GDSL-like Lipase/Acylhydrolase superfamily protein	57.6133	9.433	0.165179	5.2875e-14		56.1367	14.8252	0.2654	3.03138e-06		56.1367	9.93253	0.178398	0.000198305
Ciclev10003897m.g	Unknown	4.67951	0.776685	0.183426	6.47455e-05		2.7172	0.335585	0.154616	0.000182757		2.7172	0	0.0354963	0.00347087
Ciclev10001782m.g	Octicosapeptide/Phox/Bem1p family protein	5.42128	0.901602	0.181408	0.000145486		3.00009	0.663953	0.246429	0.0390645		3.00009	0.961444	0.342391	0.339342
Ciclev10026825m.g	Chaperone DnaJ-domain superfamily protein	35.5675	6.03472	0.171997	1.54517e-09		34.7266	4.49495	0.131938	1.84148e-10		34.7266	8.09394	0.235278	3.84811e-07
Ciclev10012795m.g	UDP-Glycosyltransferase superfamily protein	14.1525	2.41068	0.176158	5.03518e-16		7.23427	1.41925	0.207143	0.000105287		7.23427	1.72333	0.248604	2.53983e-05
Ciclev10032629m.g	PsbP-like protein 2	6.64489	1.1346	0.183043	0.000134435		0.629385	0.0800336	0.246829	1		0.629385	0.0860099	0.255023	0.478035
Ciclev10008943m.g	GATA type zinc finger transcription factor family protein	26.4765	4.53639	0.174454	8.46101e-21		26.8819	5.76585	0.217399	2.25488e-10		26.8819	7.64091	0.286892	2.33924e-08
Ciclev10031641m.g	Eukaryotic aspartyl protease family protein	7.75065	1.34299	0.183805	2.54481e-06		5.38365	0.151335	0.0458335	7.71219e-06		5.38365	1.72126	0.332125	0.129618
Ciclev10033172m.g	Unknown	6.60622	1.14751	0.186023	0.00100372		2.89056	0.08695	0.0625133	0.00139005		2.89056	0.943311	0.348868	0.268527
Ciclev10014005m.g	Ycf1 protein	3.75943	0.661648	0.197347	0.394424		4.04243	0	0.0241404	0.000168476		4.04243	0	0.0241404	0.000329555
Ciclev10025382m.g	Ferulic acid 5-hydroxylase 1	62.9712	11.9556	0.191142	2.91356e-28		43.9273	7.14848	0.164636	1.13978e-12		43.9273	13.959	0.319324	2.171e-09
Ciclev10014787m.g	Methylesterase PCR A	72.4718	14.5943	0.202479	8.8847e-18		32.0336	2.18901	0.0712343	4.11889e-30		32.0336	9.75098	0.306563	2.36001e-09
Ciclev10026100m.g	AT1G52530.1	18.003	3.64034	0.206615	4.81561e-07		25.5556	4.85636	0.193188	2.20031e-08		25.5556	8.45008	0.333264	1.88125e-05
Ciclev10025916m.g	Sucrose nonfermenting 1(SNF1)-related protein kinase 2.3	35.0894	7.19199	0.207221	6.37999e-20		47.5592	6.98248	0.148607	1.58727e-19		47.5592	9.42186	0.199791	2.35959e-20
Ciclev10028932m.g	Histone deacetylase 2B	308.149	63.9189	0.207686	1.90824e-28		606.465	64.996	0.107319	6.72478e-26		606.465	202.525	0.334053	1.44249e-10
Ciclev10032298m.g	Plasma membrane intrinsic protein 1;4	40.0131	8.29987	0.209405	4.47931e-16		9.88098	0.700074	0.0801598	3.52715e-07		9.88098	3.14811	0.32543	0.00590882
Ciclev10021095m.g	Chlorophyllase 1	61.5098	12.9473	0.211774	2.55923e-19		14.054	0.374693	0.0335377	2.62814e-10		14.054	4.46587	0.322584	0.0605595
Ciclev10014439m.g	Evolutionarily conserved C-terminal region 2	497.428	106.362	0.213982	3.48756e-24		1221.66	78.8147	0.0645909	1.23096e-33		1221.66	221.009	0.180976	2.24093e-20
Ciclev10025941m.g	ENTH/ANTH/VHS superfamily protein	33.095	7.11822	0.217449	1.10986e-15		28.6404	7.14507	0.252086	2.73762e-07		28.6404	6.53085	0.230715	1.32168e-12
Ciclev10010599m.g	Senescence-related gene 1	11.1008	2.40182	0.223361	1.76491e-08		11.1644	2.68472	0.247215	9.65022e-12		11.1644	2.72115	0.250449	1.11633e-08
Ciclev10019949m.g	Cycling DOF factor 3	49.4361	10.9409	0.222887	7.42524e-22		22.0405	6.85429	0.314099	1.76437e-06		22.0405	6.62431	0.303711	2.7038e-09
Ciclev10022948m.g	SAUR-like auxin-responsive protein family	42.0466	9.5971	0.23008	1.03583e-15		43.0236	3.62411	0.0863589	3.33899e-26		43.0236	12.7681	0.298401	2.92801e-11
Ciclev10017086m.g	Heavy metal transport/detoxification superfamily protein	5.15318	1.17878	0.24343	0.109124		10.5203	0.361472	0.0434518	0.000111316		10.5203	0.923898	0.0964094	0.000348323
Ciclev10006094m.g	AT1G79260.1	47.9645	11.1523	0.234108	8.61642e-17		42.4843	8.71947	0.207106	5.80436e-09		42.4843	12.2464	0.289928	9.33798e-09
Ciclev10027654m.g	Ycf1 protein	3.39197	0.842097	0.26979	0.548536		10.0903	0	0.00981329	1.99328e-15		10.0903	0	0.00981329	1.75585e-16
Ciclev10023211m.g	Unknown	12.1288	3.11436	0.262851	7.33672e-06		3.96237	0.586064	0.168883	0.000380044		3.96237	0.845942	0.232855	0.00190035
Ciclev10008240m.g	Polyubiquitin 10	1675.8	431.738	0.257675	4.15132e-21		1583.39	233.419	0.147471	9.01325e-19		1583.39	524.784	0.331472	1.30974e-09
Ciclev10031484m.g	HXXXD-type acyl-transferase family protein	31.0351	8.11304	0.263787	2.72767e-11		19.5307	1.58036	0.0855983	1.83883e-17		19.5307	4.26551	0.222381	3.07509e-13
Ciclev10007064m.g	Ubiquitin-specific protease family C19-related protein	3.28576	0.861678	0.284036	0.0228321		4.11577	1.07387	0.278448	0.24788		4.11577	0	0.0237205	0.000280686
Ciclev10030659m.g	Plant protein of unknown function (DUF827)	11.2698	3.03297	0.275553	8.42949e-12		8.18743	1.27251	0.165613	3.44098e-07		8.18743	2.22147	0.280119	2.65701e-05
Ciclev10025169m.g	GRAS family transcription factor	6.19592	1.71838	0.288819	2.57205e-05		22.4497	2.98462	0.136792	4.09251e-12		22.4497	7.25122	0.326	3.78734e-05
Ciclev10004741m.g	Phosphoenolpyruvate carboxylase-related kinase 1	31.86	9.11757	0.28841	1.31364e-15		47.3364	4.65903	0.100324	1.04296e-24		47.3364	15.0431	0.31923	4.70202e-10
Ciclev10015385m.g	DNAJ homologue 2	2346.12	679.21	0.289533	8.14673e-18		5690.31	367.839	0.0646596	1.42352e-37		5690.31	1019.83	0.179236	5.06959e-22
Ciclev10025788m.g	Protein phosphatase 2C family protein	6.01599	1.75294	0.302967	0.000385359		16.3509	5.12769	0.317776	0.000113228		16.3509	3.66534	0.228884	3.80286e-08
Ciclev10010553m.g	Glutathione transferase lambda 2	18.6722	5.73304	0.310728	0.0491777		16.9595	5.03711	0.301128	6.94465e-07		16.9595	4.01678	0.241318	7.32284e-09
Ciclev10008806m.g	Serine/threonine-protein kinase WNK (With No Lysine)-related	6.02582	1.89884	0.326298	0.00776532		4.66065	0.793933	0.187775	0.000982989		4.66065	1.23363	0.280135	0.00900123
Ciclev10002418m.g	Drought-responsive family protein	294.083	93.0903	0.316777	3.53946e-14		507.565	48.1601	0.0950629	9.22835e-29		507.565	150.477	0.296607	6.11643e-12
Ciclev10018136m.g	Cyclin family protein	128.487	41.0348	0.319898	1.60312e-12		237.996	40.0716	0.16872	4.44161e-16		237.996	76.1046	0.320058	3.60696e-09
Ciclev10003622m.g	Senescence-related gene 1	12.6065	4.14456	0.334046	0.000111983		15.8046	1.68985	0.112537	3.45311e-08		15.8046	4.86384	0.312102	0.000263936
Ciclev10029659m.g	FAD/NAD(P)-binding oxidoreductase family protein	32.6261	10.7789	0.332422	8.02168e-12		36.9526	5.94375	0.163113	1.09461e-15		36.9526	8.0483	0.219912	1.48749e-15

## Sheet: Table S8
Supplementary Table S8. RPKM values and annotation of DEGs that exclusively responded to 5ºC. Orange shading indicates the up-regulated genes while yellow shading indicates down-regulated genes.
Gene ID	Annotation	Control	Ethylene	Ethylene vs. Control	FDR		25ºC	15ºC	5ºC vs. 25ºC	FDR		25ºC	15ºC	15ºC vs. 25ºC	FDR
Ciclev10012358m.g	Plasmodesmata-located protein 7	0.214612	0	0.317852	0.215467		0	3.48771	35.8771	4.20607e-09		0	0.156083	2.56083	0.658297
Ciclev10013797m.g	Protein of unknown function (DUF679)	0	1.11955	12.1955	0.00625837		0	7.45557	75.5557	3.87918e-11		0	1.2152	13.152	0.0225893
Ciclev10002280m.g	Dehydration-responsive element-binding protein 2D	0	0.227227	3.27227	0.325059		0	5.8893	59.893	2.93433e-07		0	0.142809	2.42809	0.355241
Ciclev10006007m.g	AWPM-19-like family protein	0	0	1	1		0	8.26122	83.6122	1.18869e-14		0	0.0535963	1.53596	1
Ciclev10024616m.g	Sporulation 11-2	0.163698	0.114929	0.815057	1		0	3.28334	33.8334	1.25075e-09		0	0.0505031	1.50503	1
Ciclev10017380m.g	AT2G20562.1	0.331839	0.656893	1.75272	0.57549		0	3.33729	34.3729	0.000287301		0	0.737744	8.37744	0.364142
Ciclev10025485m.g	Fatty acid biosynthesis 1	0	0.23891	3.3891	0.0290358		0.0179462	5.56635	48.0418	5.00871e-16		0.0179462	0.155976	2.17027	0.690541
Ciclev10020850m.g	Protein of unknown function (DUF506)	2.79395	0	0.0345549	3.22465e-07		0.621723	89.3179	123.895	3.47649e-63		0.621723	0.406154	0.701313	1
Ciclev10006364m.g	Unknown	0	0.886521	9.86521	0.00285896		0.172996	19.3812	71.3609	2.3484e-27		0.172996	0.836039	3.42877	0.334947
Ciclev10024449m.g	Expansin-like B1	0	0.0782457	1.78246	0.942254		0.0739142	7.8244	45.565	1.01227e-09		0.0739142	0.478487	3.32628	0.404601
Ciclev10004929m.g	6-phosphogluconate dehydrogenase family protein	1.9448	4.83346	2.41268	0.00946112		0.117557	9.7745	45.3881	4.06451e-23		0.117557	1.77978	8.64041	0.00033304
Ciclev10029973m.g	Plant basic secretory protein (BSP) family protein	0	0.457232	5.57232	0.187337		0.183976	14.3175	50.7701	2.29106e-12		0.183976	0	0.352142	0.813761
Ciclev10022050m.g	Homolog of carrot EP3-3 chitinase	6.59144	2.50284	0.38898	0.223164		0.0605686	4.70449	29.9217	8.00619e-06		0.0605686	0.201486	1.87762	0.917545
Ciclev10015919m.g	Mo25 family protein	0	1.37299	14.7299	0.000327605		0.0595114	4.45924	28.5826	3.67753e-08		0.0595114	0.63081	4.58155	0.144301
Ciclev10011795m.g	Class I glutamine amidotransferase-like superfamily protein	0.0523739	1.96112	13.5267	0.000193099		0.0972675	6.87568	35.3616	3.70339e-14		0.0972675	0.957886	5.3627	0.127424
Ciclev10029285m.g	Dehydrin LEA	0	0	1	1		0.163877	11.0258	42.1629	1.36306e-12		0.163877	0.707242	3.05916	0.565378
Ciclev10017467m.g	alpha/beta-Hydrolases superfamily protein	0	0.699301	7.99301	0.0110056		0.125615	8.33357	37.3803	1.46812e-13		0.125615	0.343523	1.96584	0.846698
Ciclev10030504m.g	Multidrug resistance-associated protein 3	0.41052	1.41923	2.97585	0.0014564		0.525981	29.0038	46.4931	2.35916e-37		0.525981	2.39492	3.98561	0.00419933
Ciclev10030424m.g	Unknown	1.23122	0.117412	0.163317	0.159851		0.0828259	4.3564	24.3751	3.97611e-06		0.0828259	1.09664	6.54527	0.0800556
Ciclev10025449m.g	Peroxidase superfamily protein	0.308607	0.0664251	0.407299	1		0.0769277	3.44057	20.0114	1.0853e-07		0.0769277	0	0.565203	1
Ciclev10027863m.g	Subtilase 1.3	87.5865	87.6084	1.00025	1		3.65905	130.097	34.6357	6.7164e-08		3.65905	0.618219	0.191064	0.0053409
Ciclev10009208m.g	alpha/beta-Hydrolases superfamily protein	0.993728	0.574612	0.616801	1		0.145499	5.17277	21.4777	1.7221e-06		0.145499	0.917941	4.14641	0.472756
Ciclev10025304m.g	Regulator of Vps4 activity in the MVB pathway protein	0.720322	1.05753	1.41107	0.857563		0.362091	12.1214	26.4481	2.14499e-21		0.362091	0.299193	0.863883	1
Ciclev10031927m.g	Hydroxysteroid dehydrogenase 1	0.0656928	0.621732	4.35584	0.104282		0.204739	6.71036	22.3482	1.57293e-08		0.204739	0.348533	1.47186	0.878683
Ciclev10016129m.g	Xyloglucan endotransglucosylase/hydrolase 9	1.66732	2.21042	1.3073	0.922155		0.210307	5.74299	18.8297	6.34356e-09		0.210307	0.406712	1.63294	0.992984
Ciclev10015034m.g	Pectin lyase-like superfamily protein	0.335209	0.436327	1.23234	1		0.143561	3.61181	15.2397	5.68594e-08		0.143561	0.0728772	0.709789	1
Ciclev10033991m.g	Glycolipid transfer protein (GLTP) family protein	1.33403	0.752717	0.594632	0.87754		0.607238	12.615	17.9784	5.02092e-17		0.607238	0.307395	0.576038	0.94043
Ciclev10021027m.g	Galactinol synthase 1	0.431276	0.0529058	0.287808	0.12238		1.46648	25.3786	16.2649	6.04882e-27		1.46648	1.15497	0.801138	1
Ciclev10001103m.g	Transmembrane amino acid transporter family protein	0.401606	0.104255	0.407202	0.363466		0.203737	3.37863	11.4528	5.89883e-08		0.203737	0.603198	2.31516	0.24412
Ciclev10014518m.g	Actin binding Calponin homology (CH) domain-containing protein	0.593079	2.33866	3.51859	0.00324933		0.189236	3.12033	11.1339	4.3693e-06		0.189236	0.269636	1.27797	1
Ciclev10010934m.g	Structural maintenance of chromosome 3	0.707925	0.178089	0.344201	0.0376849		0.395658	6.43553	13.1856	3.43114e-21		0.395658	2.13797	4.51514	0.00058566
Ciclev10019532m.g	4-coumarate:CoA ligase 3	3.14455	5.81231	1.82223	0.0203077		0.228029	3.70849	11.6102	2.54234e-09		0.228029	0.333235	1.32072	1
Ciclev10013796m.g	Related to AP2 11	0.0728779	0.499337	3.46682	0.202075		0.406973	6.61015	13.2357	1.59263e-07		0.406973	0.0966635	0.387917	0.424866
Ciclev10002439m.g	AT4G14746.1	5.50479	6.23216	1.12978	0.92879		17.3556	249.007	14.2709	1.13159e-27		17.3556	27.8783	1.60283	0.218922
Ciclev10006042m.g	PEBP (phosphatidylethanolamine-binding protein) family protein	0	0.664037	7.64037	0.0433833		0.372612	5.28954	11.4037	0.000345174		0.372612	1.07205	2.47995	0.674319
Ciclev10002276m.g	Nodulin MtN3 family protein	3.30058	6.9755	2.08068	0.104721		0.426391	5.95628	11.5053	9.55182e-06		0.426391	1.30836	2.67549	0.259223
Ciclev10029932m.g	Class I glutamine amidotransferase-like superfamily protein	3.10241	3.97523	1.27255	0.783569		2.77504	38.4862	13.4211	1.75741e-26		2.77504	7.29893	2.57351	0.0112644
Ciclev10023488m.g	Disease resistance protein (TIR-NBS-LRR class), putative	0.0456527	1.60673	11.7178	3.75732e-06		0.438738	5.71841	10.8001	9.42078e-06		0.438738	1.56543	3.09135	0.42065
Ciclev10032448m.g	MATE efflux family protein	10.4399	11.5119	1.10171	0.926863		2.73198	35.5049	12.5724	4.66498e-21		2.73198	5.24545	1.88753	0.528187
Ciclev10030953m.g	gamma response gene 1	0.290626	1.28057	3.53426	0.0736976		0.365566	4.70048	10.3111	0.000596013		0.365566	1.12931	2.64047	0.645491
Ciclev10021081m.g	Carboxyesterase 18	1.71664	3.85094	2.17486	0.104997		0.57962	7.12046	10.6242	8.97517e-06		0.57962	1.92412	2.97831	0.264191
Ciclev10024457m.g	Galactose mutarotase-like superfamily protein	0.116605	1.27326	6.33995	0.00609195		0.799505	9.48943	10.6608	0.000166318		0.799505	2.3221	2.6927	0.748515
Ciclev10031802m.g	Galactose oxidase/kelch repeat superfamily protein	0.918179	0.505151	0.594346	0.476742		1.10765	12.9942	10.8427	2.21102e-13		1.10765	0.568688	0.553711	0.550423
Ciclev10030868m.g	ABC-2 type transporter family protein	0.0380923	0.765089	6.26457	0.00473826		0.325095	3.75682	9.07286	0.000145405		0.325095	0.699512	1.88079	0.767617
Ciclev10028441m.g	Protein of unknown function (DUF1624)	4.81061	2.63922	0.557816	0.163614		1.90273	20.673	10.3723	7.95713e-21		1.90273	5.536	2.81416	0.0288717
Ciclev10000447m.g	Diacylglycerol kinase 2	0.693022	1.81664	2.41688	0.0438001		0.557928	6.00697	9.28212	2.51071e-08		0.557928	1.67228	2.69373	0.208985
Ciclev10032684m.g	LOB domain-containing protein 15	0.247656	2.02821	6.12159	0.0394234		0.629113	6.404	8.92043	0.000614948		0.629113	0.0855871	0.254538	0.676328
Ciclev10000225m.g	High-level expression of sugar-inducible gene 2	1.18285	3.0613	2.46429	0.00220843		0.598301	5.97673	8.70215	1.7179e-11		0.598301	1.70955	2.59136	0.130905
Ciclev10019980m.g	Nucleotide-diphospho-sugar transferases superfamily protein	0.463377	0.61682	1.27236	0.810512		1.1003	10.9316	9.19074	2.26872e-14		1.1003	0.821838	0.768008	1
Ciclev10019305m.g	Glycosyl hydrolase family protein	0.399087	1.69317	3.5929	0.0317023		0.550535	5.3055	8.30931	5.64261e-06		0.550535	1.16075	1.93802	0.560027
Ciclev10023715m.g	HSP20-like chaperones superfamily protein	0.353348	1.55293	3.64605	0.175265		0.704798	6.73938	8.49826	0.000641811		0.704798	1.38624	1.84672	0.917545
Ciclev10028353m.g	Transducin/WD40 repeat-like superfamily protein	0.614096	0.503424	0.845019	1		0.681381	6.49498	8.44015	9.92839e-08		0.681381	0.281602	0.488368	0.817399
Ciclev10020006m.g	UDP-glucosyl transferase 89B1	4.61186	10.8726	2.32872	0.000101827		9.56729	89.8812	9.3078	3.17375e-11		9.56729	15.5856	1.62255	0.385002
Ciclev10014738m.g	Inositol transporter 2	76.1106	30.9851	0.407885	3.24548e-08		48.0465	443.504	9.21364	1.35641e-25		48.0465	34.1877	0.712153	0.154418
Ciclev10026991m.g	Kinase interacting (KIP1-like) family protein	0.164304	0.423455	1.9805	0.373137		0.359073	3.27991	7.36247	3.29773e-05		0.359073	1.08945	2.59099	0.260689
Ciclev10004756m.g	Leucine-rich repeat (LRR) family protein	1.32971	0.667347	0.536713	0.550597		0.497206	4.44338	7.60772	4.90501e-06		0.497206	1.03646	1.90296	0.691927
Ciclev10000217m.g	Leucine-rich repeat protein kinase family protein	4.98648	13.8958	2.75158	3.2498e-12		3.83569	34.1606	8.7051	1.12046e-26		3.83569	4.93667	1.27974	0.596619
Ciclev10001564m.g	Protein of unknown function (DUF607)	12.9359	11.4332	0.884727	1		8.68224	76.9354	8.77172	8.77586e-29		8.68224	12.3874	1.42189	0.339304
Ciclev10030460m.g	Ankyrin repeat family protein	9.46849	11.619	1.22475	0.557458		3.61638	30.7284	8.29528	1.46745e-07		3.61638	9.88403	2.68649	0.0571889
Ciclev10002529m.g	Unknown	8.53362	4.42089	0.523637	0.26295		2.44623	20.723	8.17797	1.16525e-08		2.44623	6.43833	2.56785	0.23703
Ciclev10019679m.g	Sodium hydrogen exchanger 2	1.04467	0.356351	0.398676	0.665268		0.530564	4.47131	7.24956	6.3781e-05		0.530564	0.704936	1.27653	1
Ciclev10029803m.g	Unknown	2134.95	718.892	0.336757	3.65285e-05		208.623	1714.25	8.21352	8.91539e-18		208.623	538.066	2.57838	8.55829e-09
Ciclev10011307m.g	With no lysine (K) kinase 5	185.19	340.721	1.83939	3.95311e-06		158.509	1302.1	8.21013	3.98089e-24		158.509	252.516	1.59269	0.0385768
Ciclev10008176m.g	O-Glycosyl hydrolases family 17 protein	32.9902	73.7151	2.23072	3.76877e-07		12.49	102.056	8.11401	6.39441e-23		12.49	9.40372	0.75486	0.708001
Ciclev10024637m.g	Unknown	3186.27	1345	0.422143	0.000214872		2203.51	17904.9	8.12533	3.21782e-19		2203.51	4622.36	2.09768	0.000184724
Ciclev10000376m.g	SEC6	0.901288	1.2144	1.31271	1		0.428064	3.41514	6.65666	7.43071e-05		0.428064	1.1162	2.30313	0.516134
Ciclev10026105m.g	WRKY DNA-binding protein 40	5.83668	12.5056	2.12334	0.00292855		9.43879	74.4824	7.81885	1.86467e-17		9.43879	14.4396	1.52426	0.208512
Ciclev10004317m.g	Protein kinase family protein	0.814383	1.1036	1.3163	0.93825		1.67581	13.1239	7.44671	3.87313e-15		1.67581	2.22447	1.30896	0.906951
Ciclev10003286m.g	Pectin lyase-like superfamily protein	1.17816	0.86496	0.754957	1		3.22717	24.5524	7.40943	7.457e-17		3.22717	3.86737	1.19242	1
Ciclev10029437m.g	HSP20-like chaperones superfamily protein	6.53045	3.29822	0.512517	0.163921		3.4255	25.9117	7.37817	1.24535e-08		3.4255	7.61755	2.18907	0.247468
Ciclev10030821m.g	PHE ammonia lyase 1	13.8244	19.5385	1.41037	0.388		0.322437	2.40221	5.92327	0.000299477		0.322437	0.635567	1.74125	0.701151
Ciclev10002442m.g	AT1G47410.1	1.01764	1.34373	1.29177	1		0.941455	6.68319	6.51319	5.03678e-07		0.941455	1.57934	1.6125	0.745055
Ciclev10019952m.g	Leucine-rich repeat (LRR) family protein	0.49851	1.03681	1.89941	0.49952		1.08994	7.62501	6.49193	2.1898e-06		1.08994	1.66941	1.48697	0.79762
Ciclev10032875m.g	RING/U-box superfamily protein	4.06396	12.1449	2.9407	8.00974e-07		4.76323	32.7919	6.76338	5.62676e-13		4.76323	13.575	2.81192	7.90277e-05
Ciclev10028426m.g	Tubulin alpha-2 chain	7.55969	4.29505	0.57379	0.187556		3.66393	24.8696	6.63393	2.71462e-19		3.66393	3.66896	1.00134	1
Ciclev10009028m.g	RmlC-like cupins superfamily protein	3.80304	3.0126	0.79748	0.894986		4.15342	27.8124	6.56235	1.43272e-11		4.15342	11.5217	2.73232	0.00251777
Ciclev10015613m.g	Protein of unknown function (DUF677)	0.745719	2.08639	2.58524	0.167497		1.39119	8.96425	6.07855	3.48808e-09		1.39119	2.58057	1.7976	0.517563
Ciclev10020962m.g	EID1-like 3	10.9588	10.4189	0.951182	1		19.9581	127.849	6.37895	1.76213e-16		19.9581	23.4331	1.17325	0.915949
Ciclev10005534m.g	ATPase E1-E2 type family protein / haloacid dehalogenase-like hydrolase family protein	1.38963	2.63805	1.83807	0.202989		1.19135	7.59023	5.9552	6.52647e-06		1.19135	2.73285	2.19372	0.445468
Ciclev10011175m.g	PHE ammonia lyase 1	35.282	40.8821	1.15827	0.567515		1.44986	9.18764	5.99255	5.54888e-10		1.44986	2.46912	1.65764	0.724835
Ciclev10000531m.g	Heat shock protein 70 (Hsp 70) family protein	1.50185	0.666709	0.47864	0.371223		2.27158	14.256	6.05335	4.47804e-09		2.27158	4.2188	1.82106	0.300525
Ciclev10004503m.g	Uncharacterised conserved protein UCP015417, vWA	2.69485	5.99499	2.18079	0.00394537		1.7484	10.7481	5.8689	6.36928e-11		1.7484	3.58481	1.99351	0.22363
Ciclev10025197m.g	GRAS family transcription factor	47.6278	61.0162	1.28052	0.0963596		36.0639	220.953	6.11253	1.79516e-21		36.0639	61.3911	1.70035	0.017034
Ciclev10010884m.g	Terpenoid cyclases family protein	1.92276	0.200399	0.14851	0.00164182		0.718822	4.26372	5.32927	0.000256525		0.718822	0.164151	0.322599	0.238927
Ciclev10033036m.g	Vacuolar protein sorting 55 (VPS55) family protein	10.6074	15.7132	1.47686	0.059411		7.32949	42.8191	5.77685	1.4275e-19		7.32949	13.6712	1.85358	0.0630248
Ciclev10000260m.g	beta-galactosidase 3	2.18317	1.67288	0.776497	0.766267		0.772095	4.48926	5.26234	2.45768e-05		0.772095	1.26689	1.56736	0.856164
Ciclev10025098m.g	AT1G73020.2	1.08963	1.84951	1.63876	0.102185		0.678366	3.92187	5.16707	2.5226e-06		0.678366	1.70287	2.31623	0.0960862
Ciclev10000062m.g	AT1G20970.1	2.88602	4.58283	1.56825	0.0769925		2.1606	12.4861	5.56759	1.3681e-15		2.1606	3.07594	1.40491	0.571443
Ciclev10030893m.g	Heat shock cognate protein 70-1	3.02123	4.69102	1.53498	0.27187		2.9181	16.8081	5.60222	3.69764e-08		2.9181	1.99351	0.693651	0.797834
Ciclev10008116m.g	Heat shock transcription factor A2	3.17696	8.83457	2.72648	3.52453e-05		4.80634	27.5592	5.63745	3.81445e-10		4.80634	7.36352	1.5212	0.385284
Ciclev10013182m.g	Unknown	2.72384	3.83328	1.39288	0.220755		1.02377	5.77394	5.22699	2.00208e-08		1.02377	1.85363	1.73846	0.464581
Ciclev10000788m.g	Major facilitator superfamily protein	8.02367	5.18189	0.650185	0.324578		3.43636	19.2372	5.46811	2.57912e-08		3.43636	5.34625	1.54007	0.695913
Ciclev10032987m.g	RING/U-box superfamily protein	17.4115	23.586	1.35259	0.157174		19.3284	106.858	5.50525	3.11721e-18		19.3284	20.6598	1.06853	1
Ciclev10026032m.g	Ethylene response factor 110	0.145503	1.61543	6.9874	0.0746138		1.23371	6.79549	5.17015	1.03671e-05		1.23371	0.494698	0.445897	0.478148
Ciclev10018842m.g	Trehalose-phosphatase/synthase 9	0.149069	0.550608	2.61216	0.187914		0.554621	3.05039	4.81254	0.000164318		0.554621	0.487932	0.898126	1
Ciclev10025741m.g	Auxin efflux carrier family protein	91.7627	206.769	2.25194	8.58049e-10		19.1975	105.374	5.46569	6.15332e-13		19.1975	41.3108	2.14592	0.0117004
Ciclev10008846m.g	D-aminoacid aminotransferase-like PLP-dependent enzymes superfamily protein	14.7072	11.5546	0.787092	0.675759		8.66417	47.1348	5.38954	2.41476e-17		8.66417	11.9774	1.37804	0.678406
Ciclev10026205m.g	Ascorbate peroxidase 3	2.32927	6.78926	2.83594	0.0160838		1.7882	9.66495	5.17157	5.56798e-06		1.7882	2.91867	1.5987	0.542198
Ciclev10003903m.g	Integrase-type DNA-binding superfamily protein	2.29921	5.5952	2.37378	0.0897661		1.67856	9.00886	5.12148	0.00028971		1.67856	3.26522	1.89211	0.533065
Ciclev10011278m.g	AT3G54750.3	2.04875	5.17746	2.45607	0.00263069		1.7676	9.44418	5.1104	5.49047e-10		1.7676	5.1925	2.83385	0.00519896
Ciclev10016752m.g	Quinone reductase family protein	4.39058	7.08005	1.59892	0.363076		5.1478	26.8548	5.13641	2.14133e-08		5.1478	5.53889	1.07453	1
Ciclev10002683m.g	Chaperone DnaJ-domain superfamily protein	50.8133	103.485	2.03453	0.00260902		66.4692	343.7	5.16455	1.14938e-12		66.4692	112.762	1.6954	0.120234
Ciclev10013107m.g	Unknown	12.5097	17.8579	1.42413	0.0676304		6.62358	34.2023	5.10179	9.75135e-10		6.62358	17.9672	2.68714	0.000202283
Ciclev10032559m.g	Carbohydrate-binding X8 domain superfamily protein	2.7333	2.26301	0.834011	1		1.64929	8.47991	4.90479	0.000164718		1.64929	2.00427	1.20293	1
Ciclev10029908m.g	Domain of unknown function (DUF966)	2.14031	1.2057	0.582822	1		0.587501	3.02008	4.53829	0.00147656		0.587501	1.57715	2.43948	0.64768
Ciclev10018883m.g	alpha-N-acetylglucosaminidase family / NAGLU family	4.02518	11.1538	2.72807	1.7712e-07		3.60828	18.5397	5.0265	1.46382e-18		3.60828	5.42442	1.48975	0.422129
Ciclev10002567m.g	AT4G33740.2	11.9426	5.7267	0.483838	0.0442469		4.71324	23.8509	4.97605	3.1886e-10		4.71324	10.6986	2.24352	0.0489136
Ciclev10028078m.g	Glutamine-dependent asparagine synthase 1	99.4113	47.9661	0.483021	0.00107028		76.4053	383.65	5.016	2.57191e-09		76.4053	57.1088	0.747776	0.401632
Ciclev10016702m.g	Vacuolar protein sorting-associated protein VPS28 family protein	66.2981	72.0117	1.08605	0.52882		49.1096	245.627	4.99349	2.3789e-17		49.1096	81.4165	1.65652	0.0221988
Ciclev10012453m.g	BR enhanced expression 3	0.751698	0.181636	0.330676	0.329804		9.54741	47.6822	4.95285	1.67257e-10		9.54741	6.95597	0.731385	0.663125
Ciclev10016695m.g	Protein of unknown function, DUF584	18.7643	24.6061	1.30968	0.281017		9.64446	48.0911	4.94549	2.78784e-14		9.64446	11.4422	1.18449	0.997841
Ciclev10003078m.g	Unknown	4.07659	9.75219	2.35891	0.0221706		2.66211	13.2558	4.83538	4.99683e-07		2.66211	4.57956	1.6942	0.26687
Ciclev10019961m.g	Nuclear transport factor 2 (NTF2) family protein / RNA recognition motif (RRM)-containing protein	4.70513	4.21191	0.897355	1		1.71959	8.50777	4.73062	6.44435e-08		1.71959	1.94305	1.12281	1
Ciclev10025542m.g	Sulfate transmembrane transporters	14.2253	26.0686	1.82674	0.000631962		13.3403	65.0609	4.84817	1.55419e-15		13.3403	18.8304	1.40848	0.217643
Ciclev10015593m.g	Glucuronokinase G	8.83935	16.9327	1.90536	0.00773972		5.46899	26.6246	4.79881	3.73954e-06		5.46899	9.12262	1.65607	0.526194
Ciclev10002870m.g	Proteinase inhibitor, propeptide	148.035	157.412	1.0633	0.705922		69.0566	333.833	4.82866	1.56288e-15		69.0566	100.584	1.45588	0.118567
Ciclev10026799m.g	Protein of unknown function (DUF3511)	5.75014	10.689	1.84423	0.0112736		4.79107	23.0943	4.74218	6.32039e-06		4.79107	8.6702	1.79311	0.413792
Ciclev10004178m.g	AGC (cAMP-dependent, cGMP-dependent and protein kinase C) kinase family protein	1.70788	0.744678	0.467219	0.140153		0.756297	3.63875	4.36618	5.09822e-05		0.756297	0.463559	0.658135	0.297944
Ciclev10006602m.g	ATPase E1-E2 type family protein / haloacid dehalogenase-like hydrolase family protein	0.528322	0.806562	1.44283	0.701844		0.695698	3.33704	4.31953	0.000545234		0.695698	0.85039	1.19441	0.93331
Ciclev10005251m.g	O-methyltransferase 1	2.88179	4.29636	1.4744	0.343466		12.0307	57.6227	4.7584	7.62945e-08		12.0307	30.6867	2.53791	0.00088113
Ciclev10028976m.g	Undecaprenyl pyrophosphate synthetase family protein	9.52235	24.0054	2.50515	3.64516e-09		11.5779	55.3708	4.75008	1.31151e-15		11.5779	16.3083	1.40508	0.266989
Ciclev10030639m.g	AT3G55060.1	0.373801	0.383153	1.01974	1		0.698265	3.32906	4.29564	0.000301239		0.698265	1.033	1.41933	0.915949
Ciclev10008255m.g	Mannose-1-phosphate guanylyltransferase (GDP)s;GDP-galactose:mannose-1-phosphate guanylyltransferases;GDP-galactose:glucose-1-phosphate guanylyltransferases;GDP-galactose:myoinositol-1-phosphate guanylyltransferases;glucose-1-phosphate guanylyltransferase	477.364	209.859	0.439738	4.69062e-08		116.972	550.114	4.69981	1.49063e-15		116.972	256.507	2.19188	4.83629e-05
Ciclev10004732m.g	AMP-dependent synthetase and ligase family protein	25.3877	74.8973	2.94249	3.22482e-15		32.234	151.042	4.67441	3.83771e-16		32.234	52.2718	1.61971	0.0980976
Ciclev10015729m.g	MYB-like 102	2.6746	5.22499	1.91919	0.0358224		3.0104	14.0693	4.55545	6.42636e-07		3.0104	6.96697	2.27204	0.0394545
Ciclev10025241m.g	F-box/RNI-like superfamily protein	1.30814	0.345283	0.316222	0.0727374		1.22462	5.70099	4.37935	4.92365e-05		1.22462	1.46396	1.18069	1
Ciclev10001660m.g	N-MYC downregulated-like 1	2.16569	3.57471	1.6219	0.0789242		1.31675	6.12444	4.39347	0.000120624		1.31675	2.24535	1.65545	0.859646
Ciclev10031625m.g	AGC (cAMP-dependent, cGMP-dependent and protein kinase C) kinase family protein	6.70404	19.3253	2.85497	6.49942e-07		6.88416	31.9589	4.59023	3.05137e-05		6.88416	14.3074	2.06287	0.225283
Ciclev10003772m.g	Rubber elongation factor protein (REF)	44.753	53.3107	1.19079	0.0735093		29.4196	136.173	4.61635	6.4245e-16		29.4196	55.8754	1.89621	0.00896569
Ciclev10016271m.g	AT4G21500.1	2.0872	2.49586	1.18684	0.804254		2.36609	10.9499	4.48075	2.57287e-05		2.36609	2.24282	0.950014	1
Ciclev10019870m.g	AT2G20250.1	2.02873	0.647443	0.351122	0.371759		1.20269	5.5423	4.33126	0.00038941		1.20269	1.11216	0.930504	1
Ciclev10022024m.g	Heat shock protein 21	21.6231	24.2251	1.11978	0.580004		41.4225	190.422	4.58839	4.03692e-13		41.4225	62.0236	1.49614	0.147261
Ciclev10000033m.g	DEAD/DEAH box RNA helicase family protein	1.00713	1.27805	1.2447	0.678342		1.08247	4.96827	4.28618	5.02595e-09		1.08247	1.50073	1.35372	0.695614
Ciclev10031587m.g	Phytoene desaturation 1	46.425	123.12	2.64847	1.12355e-10		26.5128	121.218	4.55863	3.26521e-13		26.5128	38.5949	1.454	0.162029
Ciclev10007309m.g	Protein kinase superfamily protein	0.879933	0.724574	0.84146	1		0.761182	3.47642	4.15293	4.6172e-05		0.761182	1.41416	1.75824	0.587527
Ciclev10027818m.g	Ring/U-Box superfamily protein	6.39808	11.2408	1.74525	0.00831495		5.07211	23.14	4.49334	3.93838e-14		5.07211	7.56858	1.48268	0.386518
Ciclev10020919m.g	UDP-D-glucose/UDP-D-galactose 4-epimerase 5	38.0062	101.63	2.66965	7.63012e-14		39.9378	181.81	4.54346	2.63212e-15		39.9378	58.3356	1.45951	0.130759
Ciclev10009752m.g	AT4G28025.1	6.52982	14.8661	2.25739	3.92487e-05		2.72796	12.4049	4.42187	1.0717e-07		2.72796	6.40201	2.29918	0.0283174
Ciclev10015096m.g	Protein of unknown function (DUF604)	2.96229	6.68837	2.21676	0.0141328		3.26826	14.6989	4.39364	4.93457e-09		3.26826	4.95314	1.50023	0.570802
Ciclev10009343m.g	Haloacid dehalogenase-like hydrolase (HAD) superfamily protein	3.58164	8.25624	2.26971	0.0561493		2.29971	10.3374	4.34943	5.50738e-05		2.29971	6.59192	2.78864	0.0969837
Ciclev10011053m.g	Lectin protein kinase family protein	1.84771	1.44649	0.794006	0.911779		1.48059	6.60824	4.24414	1.59995e-06		1.48059	1.45223	0.982057	1
Ciclev10011227m.g	FTSH protease 6	6.92322	3.24063	0.475655	0.0135626		1.24089	5.52905	4.198	4.73341e-05		1.24089	1.51345	1.20327	0.986716
Ciclev10032331m.g	Protein of unknown function (DUF579)	3.92954	2.48449	0.641387	0.519516		2.14119	9.52364	4.29399	4.36359e-05		2.14119	1.0134	0.496789	0.450748
Ciclev10025448m.g	Cytochrome P450, family 90, subfamily D, polypeptide 1	9.24146	20.582	2.214	4.71698e-05		11.3309	50.0914	4.39086	0.000150163		11.3309	15.3303	1.34988	0.781047
Ciclev10027941m.g	Leucine-rich repeat protein kinase family protein	3.04429	2.82066	0.928877	1		0.851282	3.76027	4.05797	5.75126e-05		0.851282	1.6535	1.8433	0.407545
Ciclev10033031m.g	AT5G05220.1	41.8302	74.5063	1.7793	0.00357514		54.4531	238.99	4.3827	2.21554e-12		54.4531	112.108	2.05686	0.0123815
Ciclev10004158m.g	Phragmoplast-associated kinesin-related protein, putative	1.56064	0.640555	0.445947	0.140605		0.874287	3.82399	4.02755	3.00801e-05		0.874287	0.856286	0.981524	1
Ciclev10025280m.g	4-coumarate:CoA ligase 2	8.31682	21.7111	2.59137	8.11272e-05		1.12603	4.92423	4.09797	0.000304641		1.12603	1.74627	1.50589	0.845206
Ciclev10015563m.g	Leucine-rich repeat transmembrane protein kinase	5.71685	4.6679	0.819672	1		3.76505	16.3355	4.25234	1.02752e-06		3.76505	7.51686	1.9707	0.0970534
Ciclev10016856m.g	Transcriptional coactivator/pterin dehydratase	32.2356	61.5675	1.90711	3.33356e-05		40.9097	176.819	4.31407	4.89654e-14		40.9097	73.3443	1.7909	0.0106767
Ciclev10026274m.g	alpha/beta-Hydrolases superfamily protein	150.948	188.788	1.25052	0.192827		119.088	509.255	4.27355	2.09333e-12		119.088	146.245	1.22785	0.684289
Ciclev10014490m.g	AT2G32970.2	4.24082	5.02322	1.18024	0.774503		5.59147	23.9031	4.21738	1.04989e-10		5.59147	8.14185	1.44811	0.449718
[truncated: 483 more rows]

## Sheet: Table S9
Supplementary Table S9. RPKM values and annotation of DEGs that responded to either 5ºC or 15ºC. Orange shading indicates the up-regulated genes while yellow shading indicates down-regulated genes.
[truncated: 87 more rows]

[truncated: 2 more sheets: Table S10, Table S11]
